# Supplementary material for: Integrated Transcriptome–Metabolome Analysis Reveals the Flavonoids Metabolism Mechanism of Maize Radicle in Response to Low Temperature
Source: Plants (Basel). 2025 Sep 26;14(19):2988. doi: 10.3390/plants14192988 (PMC12525699; doi:10.3390/plants14192988)
Supplement: Supplementary file 1 [file plants-14-02988-s001.zip]

Archive with 12 entries (11 files):
- plants-3861315/
- plants-3861315/experimental data.xlsx
- plants-3861315/Supplementary_picture.pdf
- plants-3861315/Table S1.xlsx
- plants-3861315/Table S2.xlsx
- plants-3861315/Table S3.xlsx
- plants-3861315/Table S4.xlsx
- plants-3861315/Table S5.xlsx
- plants-3861315/Table S6.xlsx
- plants-3861315/Table S7.xlsx
- plants-3861315/Table S8.xlsx
- plants-3861315/Table S9.xlsx
