# Supplementary material for: Integrated Transcriptome–Metabolome Analysis Reveals the Flavonoids Metabolism Mechanism of Maize Radicle in Response to Low Temperature
Source: Plants (Basel). 2025 Sep 26;14(19):2988. doi: 10.3390/plants14192988 (PMC12525699; doi:10.3390/plants14192988)
Supplement: Supplementary file 1 [file plants-14-02988-s001.zip › plants-3861315/experimental data.xlsx]

## Sheet: Sheet1
radicle		Terminal radicle length (cm)		Radicle growth increment (cm)		Total radicle fresh weight (g)		Total radicle dry weight (g)		O₂⁻ content （nmol/g FW）		H₂O₂ content (μmol/g FW）		MDA content （nmol/g FW）		REC （％）		SOD activity （U/g FW)		POD activity （U/min/g FW）		CAT activity （μmol/min/g FW)		APX activity (μmol/min/g FW)		TF content (mg/g FW)		T-AOC (μmol Trolox/g FW）		4CL activity (U/g FW）		DFR activity （μg/h/g FW)
		ZD958	DMY1	ZD958	DMY1	ZD958	DMY1	ZD958	DMY1	ZD958	DMY1	ZD958	DMY1	ZD958	DMY1	ZD958	DMY1	ZD958	DMY1	ZD958	DMY1	ZD958	DMY1	ZD958	DMY1	ZD958	DMY1	ZD958	DMY1	ZD958	DMY1	ZD958	DMY1
	CT	3.18	3.11	2.04	2.03	0.4221	0.3624	0.0251	0.020547	175.502	150.59	1.66356	2.03277	5.82547	7.00396	0.166828	0.299548	258.457	256.548	268.914	283.471	104.705	146.817	2.93411	2.55919	0.185	0.1996	2.5581	2.591	24.12	24.0288	119.422	74.9936
		2.88	3.25	2.03	1.95	0.3853	0.3441	0.0233	0.022305	165.226	146.476	1.71852	2.29682	5.48603	6.60768	0.184316	0.250621	264.766	272.38	244.957	271.05	124.235	137.33	3.19646	2.58214	0.2007	0.1941	2.5851	2.6246	22.3971	22.4269	111.735	77.0864
		3.09	3.15	2.01	2.05	0.4108	0.3728	0.0248	0.021896	169.727	158.366	1.46207	1.7437	5.71246	6.2419	0.160386	0.192425	283.705	287.393	243.637	259.127	147.488	169.88	3.30217	3.03877	0.1783	0.2112	2.6092	2.615	21.5357	23.2279	120.359	76.5632
		3.02	3.05	1.75	2.18	0.3956	0.3603	0.0227	0.023203	152.364	157.794	1.64479	1.73255	5.304	6.54845	0.162093	0.275983	277.023	289.07	260.864	287.787	137.883	163.687	3.04813	2.95596	0.2064	0.2088	2.5851	2.6059	30.15	20.024	113.235	76.04
		3.2	3.3	1.69	1.95	0.4052	0.3469	0.0261	0.020049	159.5	153.3	1.58	1.93	5.66	6.77	0.174	0.233	284.257	275.445	258.103	287.02	116.531	152.369	3.11	2.78	0.2148	0.2137	2.5899	2.6411	27.5657	23.2279	115.485	77.4352
	TS	1.16	1.24	0.16	0.11	0.1793	0.1589	0.01452	0.010384	260.991	221.085	2.38688	2.61703	7.82375	13.2975	0.457776	0.48315	335.175	359.348	342.267	368.207	188.464	253.834	4.20585	3.50849	0.222	0.2242	3.0336	3.0777	37.3115	29.6324	121.921	80.4269
		1.05	1.15	0.14	0.09	0.1554	0.1352	0.01408	0.010916	252.16	216.93	2.43517	2.83727	7.70832	12.8307	0.497406	0.514118	373.668	376.769	317.663	367.695	171.965	244.975	3.88338	3.43142	0.2244	0.2533	3.0748	3.1569	42.5177	26.3399	123.725	82.986
		1.3	1.35	0.14	0.1	0.1826	0.1516	0.01435	0.011257	238.922	228.663	2.14398	3.00556	7.83666	11.1425	0.450222	0.52582	322.819	363.597	324.177	397.79	185.853	269.442	4.23421	3.37697	0.2436	0.2406	3.1052	3.0404	44.2531	32.9249	120.918	81.1581
		1.09	1.09	0.2	0.11	0.1728	0.1431	0.01392	0.012598	249.378	241.01	2.61649	3.10083	8.17156	11.8648	0.438685	0.579976	330.755	365.711	357.65	374.331	175.296	231.453	3.96395	3.63813	0.2346	0.2413	3.0188	3.0963	43.3854	27.163	120.517	82.6204
		1.17	1.27	0.19	0.1	0.1899	0.1387	0.01465	0.010845	243.8	235.2	2.29	2.79	8.03	12.2	0.472	0.504	339.966	358.483	354.957	392.493	168.659	241.668	4.13	3.56	0.2178	0.2324	3.0712	3.1348	38.1792	32.1018	122.522	84.2655
		Number of DEGs
		All	Up	Down
	ZCTvsZTS	4894	2379	2515
	DCTveDTS	5301	2614	2687
		Zm00001d053619		Zm00001d012510		Zm00001d018660		Zm00001d051529		Zm00001d043174		Zm00001d052915		Zm00001d001960		Zm00001d030548		Zm00001d031488
		FPKM	qRT-PCR	FPKM	qRT-PCR	FPKM	qRT-PCR	FPKM	qRT-PCR	FPKM	qRT-PCR	FPKM	qRT-PCR	FPKM	qRT-PCR	FPKM	qRT-PCR	FPKM	qRT-PCR
	ZCTvsZTS	1.73247	3.937	10.5985	19.878	3.2807	6.714	1.48408	3.968	2.26496	5.243	1.85448	2.328	1.55413	3.892	4.38099	6.439	4.19373	4.342
			3.279		17.725		5.927		3.118		4.01		1.303		3.038		4.526		3.123
			3.608		18.801		6.321		3.543		4.627		1.816		3.465		5.483		3.733
	DCTveDTS	4.45039	4.196	15.8908	18.491	4.05976	7.12	2.04781	5.051	2.29077	5.281	1.48825	3.356	5.86959	8.653	2.56978	6.931	2.24815	4.419
			3.748		16.091		6.15		3.879		4.519		2.544		7.143		6.045		3.731
			3.972		17.291		6.635		4.465		4.902		2.95		8.633		6.488		4.075
