# Supplementary material for: Integrated Transcriptome–Metabolome Analysis Reveals the Flavonoids Metabolism Mechanism of Maize Radicle in Response to Low Temperature
Source: Plants (Basel). 2025 Sep 26;14(19):2988. doi: 10.3390/plants14192988 (PMC12525699; doi:10.3390/plants14192988)
Supplement: Supplementary file 1 [file plants-14-02988-s001.zip › plants-3861315/Table S1.xlsx]

## Sheet: 1
Table S1. Statistical results of sequence alignment between sample sequencing data and selected reference genome.
#SampleID	Clean reads	Clean bases	GC(%)	Q20(%)	Q30(%)
DCT1	20123927	6020862486	53.07	98.64	92.44
DCT2	21778183	6514275760	53.55	98.58	92.13
DCT3	28001841	8378017008	53.48	98.48	91.45
DTS1	24309219	7278002364	53.41	98.53	91.6
DTS2	26169759	7825714412	53.35	98.48	91.37
DTS3	27786501	8317034634	53.43	98.59	91.98
ZCT1	27168951	8134710688	53.21	98.64	92.21
ZCT2	22732728	6806034446	54.32	97.95	89.42
ZCT3	21092323	6315824724	54.05	98.08	89.89
ZTS1	28595374	8559121714	53.59	98.59	91.9
ZTS2	28592071	8558265162	53.88	98.5	91.48
ZTS3	26731847	7999423814	53.53	98.63	92.03
