# Supplementary material for: Integrated Transcriptome–Metabolome Analysis Reveals the Flavonoids Metabolism Mechanism of Maize Radicle in Response to Low Temperature
Source: Plants (Basel). 2025 Sep 26;14(19):2988. doi: 10.3390/plants14192988 (PMC12525699; doi:10.3390/plants14192988)
Supplement: Supplementary file 1 [file plants-14-02988-s001.zip › plants-3861315/Table S2.xlsx]

## Sheet: 2-1
Table S2-1. Significant differentially expressed genes(DEGs) under control and low temperature stress in ZCT vs ZTS.
ID	nr_symbol	ZCT1_FPKM	ZCT1_count	ZCT2_FPKM	ZCT2_count	ZCT3_FPKM	ZCT3_count	ZTS1_FPKM	ZTS1_count	ZTS2_FPKM	ZTS2_count	ZTS3_FPKM	ZTS3_count	log2FC	FDR	regulated
NewGene_10003	--	0.97703	56	0.747741	34	0.86248	37	0.123327	8	0.025528	2	0.092977	6	-2.99729	9.36879e-08	down
NewGene_10015	--	1.24235	191	1.37599	151	0.921154	124	0.361178	61	0.428486	81	0.533067	73	-1.12637	8.54495e-07	down
NewGene_10043	LOC100384329	0.64142	49	0.581355	34	0.879921	49	1.87229	144	1.21768	94	1.6283	119	1.40206	2.34992e-06	up
NewGene_10076	--	1.46316	63	1.7426	63	1.58308	55	0.453062	19	0.743189	30	0.982768	39	-1.06468	0.00626306	down
NewGene_1011	--	0.09465	22	0.092681	17	0.083685	15	0.797239	248	0.630568	199	0.862918	214	3.59574	1.26449e-38	up
NewGene_10126	--	2.18317	45	2.67002	44	3.30447	50	4.90326	103	6.23533	132	5.92444	118	1.30672	3.8678e-06	up
NewGene_1014	--	0.066954	5	0.180388	11	0.091601	6	1.25554	96	1.52328	117	1.23331	89	3.74256	5.30118e-18	up
NewGene_10185	--	4.25621	443	4.55095	311	4.43719	321	1.63437	164	1.68346	183	1.82044	172	-1.06474	1.36669e-11	down
NewGene_10188	--	0.071725	9	0.17712	14	0.514364	22	1.84721	146	2.91312	245	2.37386	189	3.62577	1.68778e-20	up
NewGene_10210	LOC100381713	0.730848	58	0.937591	60	0.921879	58	0.176718	16	0.327231	28	0.212214	19	-1.52231	9.05314e-05	down
NewGene_10224	LOC103642707	0.671425	96	0.407619	45	0.424586	42	0.011087	2	0.114817	14	0.096985	16	-2.46847	1.8185e-05	down
NewGene_10252	--	2.94513	123	1.23133	45	1.74598	59	0.459748	17	0.404533	19	0.097146	5	-2.44912	7.23307e-07	down
NewGene_10332	--	0.506411	44	0.887854	64	0.631589	44	1.44863	173	1.73114	207	1.77688	202	1.89632	2.90243e-12	up
NewGene_10369	--	1.07915	28	0.759273	16	1.19602	23	2.99133	78	3.59362	94	4.08092	101	2.01441	1.87123e-09	up
NewGene_10390	--	1.35074	98	1.05421	61	0.827681	44	0.37638	26	0.429571	32	0.184866	14	-1.48775	0.000192888	down
NewGene_10439	LOC100278584	0.842592	29	0.532983	15	0.681615	17	1.59287	55	1.79406	63	1.9374	64	1.57779	1.74514e-05	up
NewGene_10447	--	0.802428	54	1.50717	77	1.15048	54	0.254242	18	0.189021	15	0.249493	18	-1.90827	2.93714e-06	down
NewGene_10476	--	0.227953	39	0.394478	51	0.401789	44	0.763908	123	0.656559	106	0.791404	122	1.34415	3.03288e-06	up
NewGene_10495	--	1.0913	68	0.8822	44	0.769112	32	0.253174	17	0.337603	22	0.274562	17	-1.35408	0.000888043	down
NewGene_105	--	0.790836	117	0.92264	76	0.959733	84	2.17987	256	1.75218	247	2.073	283	1.49379	1.57377e-14	up
NewGene_10543	LOC103626576	0.213276	51	0.349367	40	0.264867	29	0.4299	99	0.472134	92	0.6918	126	1.39818	2.24471e-06	up
NewGene_10544	--	0.252608	29	0.188669	17	0.38053	32	0.700341	81	0.490522	57	0.795439	87	1.49776	8.51548e-05	up
NewGene_1058	LOC109941875	1.81206	170	1.39554	101	1.56796	109	0.654314	63	0.61186	59	0.861055	63	-1.04244	1.8868e-05	down
NewGene_10586	--	3.42424	522	3.25544	390	3.77739	407	1.48206	229	1.40869	220	1.4778	215	-1.01167	6.69666e-13	down
NewGene_106	LOC103644205	1.12954	44	0.946416	29	1.32339	38	2.30792	91	2.5445	101	3.35212	126	1.5028	8.12376e-07	up
NewGene_10606	--	0.045602	5	0.142381	12	0.102809	8	0.598548	65	0.635957	69	0.726255	74	3.01277	3.27239e-11	up
NewGene_10653	--	3.70958	220	2.4249	114	2.75841	126	1.08248	62	1.1711	65	1.03447	59	-1.29969	2.31777e-07	down
NewGene_10671	--	1.18896	106	0.883623	61	0.873848	50	0.421088	34	0.427327	32	0.391785	30	-1.16523	0.000450117	down
NewGene_107	--	0.360027	65	0.316076	45	0.375598	50	0.836983	154	0.890984	165	0.902878	158	1.55917	6.12354e-12	up
NewGene_10712	--	1.54921	157	1.6078	128	1.74129	130	2.64466	274	2.92876	304	2.76614	271	1.0082	4.23519e-09	up
NewGene_10724	--	0.600624	21	0.621606	17	0.724696	19	1.3839	48	1.68188	59	1.42189	48	1.41737	0.000196462	up
NewGene_10776	--	1.34478	52	1.16899	36	1.31206	38	0.295782	12	0.435483	18	0.43619	17	-1.43464	0.000687931	down
NewGene_10780	LOC103635803	1.81397	122	1.53342	84	2.7056	138	0.386907	33	0.57775	46	0.347646	27	-1.74476	3.80618e-07	down
NewGene_10788	--	3.8455	1909	4.55813	1659	3.94757	1541	24.6837	10853	23.772	11302	25.7212	11275	2.68377	4.87918e-154	up
NewGene_10790	--	2.95922	983	3.10948	812	3.70623	902	30.1628	10229	34.7608	11822	35.9868	11559	3.60816	5.26224e-156	up
NewGene_10791	--	0.339363	107	0.550827	133	0.347007	80	5.17571	1632	5.23475	1653	5.16985	1542	3.88472	7.06449e-112	up
NewGene_10860	--	19.4465	3404	17.8134	2453	18.1958	2392	8.5281	1441	7.78014	1336	8.22938	1347	-1.01444	3.80076e-29	down
NewGene_10871	--	3.22697	96	2.45977	64	2.72746	59	0.916597	28	1.07156	38	0.78655	24	-1.28992	7.99483e-05	down
NewGene_10877	--	1.06466	65	0.915477	44	0.771271	35	0.247711	16	0.234414	15	0.323943	20	-1.49407	0.000221481	down
NewGene_1088	LOC100276260	0.056024	9	0.049771	6	0.035675	4	0.817615	127	0.685298	107	0.724418	107	4.15357	1.28272e-22	up
NewGene_10943	LOC103636009	2.99592	115	2.20453	66	2.65356	75	4.5755	178	5.3353	209	5.5126	204	1.20396	4.17938e-08	up
NewGene_10961	--	1.53643	57	1.19203	35	1.2254	34	0	0	0.20714	9	0.091196	4	-3.26914	8.44923e-07	down
NewGene_11006	LOC103637376	4.46429	136	4.38219	105	2.72913	62	1.17811	42	0.959373	34	1.45165	44	-1.3298	2.12353e-05	down
NewGene_1101	--	0.184021	9	0.308844	12	0.196479	7	2.48374	93	2.27404	94	1.41661	57	3.0889	8.54283e-13	up
NewGene_11029	--	0.750315	70	0.5262	39	0.604901	42	1.53303	146	1.40667	127	1.31425	111	1.33972	1.58671e-07	up
NewGene_11032	--	0.043619	2	0.150709	10	0.424585	12	1.29968	74	1.15796	64	1.42948	74	3.05991	3.2579e-09	up
NewGene_11102	--	0.657269	70	0.9562	76	0.846501	63	1.45375	153	1.40514	150	1.24216	128	1.00806	1.89846e-05	up
NewGene_11123	--	1.48873	71	0.928673	48	0.660727	33	0.129938	10	0.029704	5	0.424445	15	-2.32529	2.72434e-06	down
NewGene_11134	LOC103640445	0.497642	18	0.337862	11	0.59602	17	9.64426	335	10.6297	370	1.26016	46	3.97489	7.45443e-06	up
NewGene_11170	--	0	0	0	0	0	0	1.1765	129	1.10765	122	0.755266	79	9.18384	3.53904e-13	up
NewGene_11172	--	0.554422	49	0.397244	28	0.567644	37	1.30814	117	0.735774	66	0.731474	62	1.07983	0.00268581	up
NewGene_11204	--	0.122246	13	0.220227	18	0.192982	15	0.811649	78	1.02669	94	1.24485	109	2.57783	5.48664e-12	up
NewGene_11216	--	0.691475	100	0.89331	104	0.921337	102	0.141465	23	0.285114	45	0.134132	21	-1.82812	3.91437e-07	down
NewGene_11220	--	0.749597	64	0.777259	52	0.923065	58	3.54332	306	3.74407	324	3.63339	297	2.38794	1.37895e-34	up
NewGene_11257	--	0.821895	33	0.925259	29	0.944182	28	1.71116	68	1.7497	70	1.73941	66	1.15506	0.000237118	up
NewGene_11260	--	1.89184	43	2.91165	52	2.58256	43	3.84575	88	4.47807	103	5.13798	111	1.09388	0.000250979	up
NewGene_11324	--	1.58049	75	1.14536	45	1.23634	47	3.87634	206	4.33684	229	4.42263	227	1.9821	1.05936e-19	up
NewGene_11378	LOC107278844	0.637745	57	0.59232	42	1.2255	58	0.32792	20	0.134731	10	0.058731	9	-2.05494	6.02672e-06	down
NewGene_11381	--	1.57916	394	1.65328	324	1.58244	289	0.634565	162	0.478225	122	0.784804	190	-1.10356	6.49058e-08	down
NewGene_1140	--	0	0	0	0	0.021175	3	0.266293	49	0.378236	69	0.342113	59	5.84909	7.6893e-10	up
NewGene_1146	LOC100280740	74.4946	2788	84.8958	2497	82.5309	2263	152.412	5821	157.631	6038	151.849	5493	1.17114	4.35281e-31	up
NewGene_11471	LOC103637991	20.5601	398	23.8813	363	27.1767	385	5.04584	100	4.90933	98	6.16958	116	-1.90467	2.20732e-22	down
NewGene_11496	--	4.53606	265	2.1493	100	1.68704	76	0.952605	57	0.783848	51	0.857392	47	-1.44799	0.000108562	down
NewGene_11500	--	2.68221	170	1.46791	83	2.83726	121	1.99134	238	3.01005	284	2.65137	239	1.01985	8.65069e-06	up
NewGene_11534	--	1.67094	46	2.33715	47	2.25704	39	0.267757	9	1.0189	25	0.63278	16	-1.42885	0.00244138	down
NewGene_11623	--	0.520316	48	0.515093	46	0.752108	50	1.28824	170	1.27123	159	0.932089	113	1.57465	4.48398e-09	up
NewGene_11629	--	1.17811	81	1.80213	97	1.76522	88	0.471704	33	0.672852	47	0.555088	37	-1.23319	0.000154065	down
NewGene_11637	--	0.476066	62	0.440267	50	0.667553	61	0.118351	14	0.101284	14	0.13375	16	-2.00912	3.5956e-07	down
NewGene_11674	--	2.15152	232	1.31366	112	1.34747	107	0.711784	79	0.747654	83	0.538486	57	-1.02325	0.000332501	down
NewGene_11675	LOC103653272	0.648178	114	0.653618	91	0.868342	106	0.522539	64	0.191034	31	0.241943	35	-1.3008	7.7694e-05	down
NewGene_117	LOC100275064	0.450827	64	0.563828	62	0.406167	42	1.44811	207	1.11366	160	1.62248	220	1.78809	5.55303e-13	up
NewGene_11772	--	1.18347	62	0.716021	30	0.469171	18	1.63461	87	2.25343	120	2.12077	107	1.55293	1.94867e-05	up
NewGene_11790	--	1.35766	99	1.04616	82	0.976644	52	0.339194	30	0.343358	37	0.372107	28	-1.29957	6.63478e-05	down
NewGene_11826	--	2.2484	106	1.95991	78	2.36345	83	0.743286	34	1.00899	41	0.642067	35	-1.29949	4.6865e-06	down
NewGene_11828	--	1.529	115	1.45729	84	1.69029	83	0.251387	20	0.46538	37	0.340608	26	-1.77824	3.01068e-08	down
NewGene_11839	--	0.408307	41	0.504662	39	0.384252	30	1.5025	153	1.58057	160	1.26682	123	1.96214	2.22393e-14	up
NewGene_1198	--	0.681618	48	0.821085	45	0.677589	35	0.233011	11	0.26102	19	0.093753	7	-1.81815	0.00013405	down
NewGene_12006	--	0.929139	88	0.690499	51	1.29972	74	0.30392	29	0.393543	37	0.315112	26	-1.23201	0.000350211	down
NewGene_12091	LOC100274047	0.52607	46	0.469468	25	0.496651	32	1.17763	111	1.66368	149	1.9257	156	2.01144	1.25189e-11	up
NewGene_12119	--	0.339959	27	0.652371	40	0.441564	25	0.774966	61	0.79714	63	0.985959	74	1.06826	0.00363951	up
NewGene_12156	--	1.8367	296	1.35317	172	1.12909	134	0.343246	57	0.426487	71	0.612917	96	-1.39751	1.44763e-06	down
NewGene_12263	LOC109942408	1.42145	317	1.884	285	1.46002	227	0.277659	60	0.314521	72	0.463412	87	-1.93686	4.14016e-19	down
NewGene_12272	--	0.708455	64	0.811493	57	0.665627	44	1.40001	128	1.89663	173	1.57167	133	1.37738	5.4216e-08	up
NewGene_12374	--	0.147015	28	0.155558	24	0.158912	22	0.952348	184	1.60652	311	1.44346	265	3.345	1.61832e-28	up
NewGene_12377	LOC103639206	3.32381	154	3.32726	121	4.07827	139	0.300678	15	0.510345	25	0.588564	27	-2.6533	1.89889e-17	down
NewGene_12403	LOC103639247	0.994465	143	0.603495	68	0.690042	73	1.7184	251	1.30791	192	1.92104	266	1.33647	1.25895e-07	up
NewGene_12463	LOC103640555	1.95119	250	2.11625	209	2.20456	185	0.408608	64	1.1854	119	0.667756	100	-1.2013	3.23125e-06	down
NewGene_12494	--	0.199918	19	0.361035	27	0.202267	14	0.916377	77	0.821578	74	0.617318	50	1.70607	1.41498e-05	up
NewGene_12509	--	1.0512	175	1.22839	161	1.05129	129	3.28932	559	3.68498	628	3.60925	581	1.90576	1.23159e-35	up
NewGene_12521	--	0.329242	18	0.44231	16	0.487336	16	1.08329	67	1.59555	91	1.16439	59	2.08964	2.57479e-08	up
NewGene_12628	--	0.120413	3	0.304294	6	0.588361	11	2.46138	61	2.18543	55	2.73257	65	3.11453	1.68642e-09	up
NewGene_12653	LOC103626742	4.90844	254	1.39522	58	1.52138	60	12.8369	679	6.28045	334	7.70187	389	2.00223	0.00306127	up
NewGene_12655	--	0.590477	51	0.226969	16	0.15248	10	7.21	634	0.962587	85	0.859163	72	3.41147	0.00326409	up
NewGene_12660	--	2.12799	233	1.39774	119	1.376	107	3.17448	410	2.92001	324	3.74123	349	1.25526	5.3061e-09	up
NewGene_12662	--	4.2069	361	5.50927	251	4.42064	234	39.0927	2307	19.1703	1368	27.122	2185	2.7845	2.06099e-44	up
NewGene_12666	LOC103626742	5.96114	381	5.63591	283	2.67286	126	39.5162	2579	29.4611	1929	29.0672	1797	3.01412	5.51448e-34	up
NewGene_12688	--	14.6573	414	12.8266	285	15.5545	322	2.17495	63	2.11933	62	1.64549	45	-2.60876	3.92192e-38	down
NewGene_12691	--	1.13163	72	1.2288	62	1.03748	49	0.507069	33	0.219651	15	0.516923	32	-1.21095	0.00184427	down
NewGene_12692	LOC103626742	1.40738	109	0.529702	51	0.631778	52	3.71213	321	2.13456	139	0.911459	107	1.42058	0.000408426	up
NewGene_12693	LOC103626742	0.418943	71	0.396712	28	0.273505	35	1.44464	192	0.890959	142	1.16038	113	1.74677	3.56684e-08	up
NewGene_12696	LOC103626742	0.580061	42	0.55796	32	0.149629	8	9.18601	664	1.08774	79	1.11859	77	3.32296	0.00482803	up
NewGene_12703	--	0.236578	9	0	0	0.264764	7	2.78798	101	1.81361	66	2.34165	81	3.94811	8.91703e-14	up
NewGene_12771	--	1.07652	66	0.588399	30	0.414545	21	2.71483	157	1.2727	83	0.872013	50	1.33151	0.00458209	up
NewGene_12772	--	1.36217	93	0.962481	52	0.935673	47	7.8887	547	3.64966	254	3.8204	251	2.44904	1.45095e-14	up
NewGene_12786	--	0.360186	56	0.283005	34	0.196089	22	1.05403	165	0.727641	114	0.548214	82	1.69192	1.1317e-06	up
NewGene_12793	--	1.11709	99	1.51497	103	1.57044	98	0.638126	55	0.403813	37	0.621319	55	-1.07014	0.000347153	down
NewGene_12831	LOC103647082	2.68549	265	1.812	139	1.92165	144	0.543097	60	0.531867	43	0.545636	59	-1.7468	3.01768e-11	down
NewGene_12848	LOC103635475	0.125768	22	0.118526	17	0.137867	18	0.461407	81	0.423182	75	0.394981	66	1.93774	9.4444e-09	up
NewGene_1287	--	0.138665	18	0.118866	12	0.259542	25	0.86776	106	0.729255	95	1.09003	125	2.53055	3.95096e-12	up
NewGene_12884	--	0.576169	69	0.406682	39	0.832753	73	0.066692	9	0.084176	11	0.053605	7	-2.78258	7.15093e-09	down
NewGene_12893	--	0.383385	26	0.339829	18	0.480946	24	2.362	162	2.79522	192	3.44302	223	3.06812	2.94364e-25	up
NewGene_12911	--	0.204646	25	0.188718	19	0.258447	22	0.723943	85	0.694397	87	0.583872	69	1.84214	1.48042e-08	up
NewGene_12920	--	0.04893	5	0.077607	5	0.129464	8	0.575568	47	0.85874	71	0.615599	48	3.16634	1.19695e-09	up
NewGene_12939	--	0.141774	8	0.173125	8	0.079242	4	1.38505	60	2.35585	105	2.59298	108	3.76729	1.34788e-14	up
NewGene_12940	--	1.52455	47	0.94746	22	1.19782	25	2.94747	103	3.19953	113	2.62723	86	1.68624	4.44913e-08	up
NewGene_12943	LOC100275571	2.79329	488	2.74923	379	2.90864	374	0.932529	165	0.921991	165	1.11502	188	-1.2792	3.57352e-16	down
NewGene_12944	LOC103643432	1.4676	200	1.07875	123	0.781598	83	0.472151	69	0.211111	32	0.272987	39	-1.52363	1.05693e-05	down
NewGene_12968	LOC109939194	0.395338	131	0.379864	85	0.472731	102	1.7999	490	1.83994	502	2.05087	554	2.26751	1.65071e-38	up
NewGene_12992	--	1.14722	83	0.792656	47	1.22929	67	0.317413	24	0.313043	24	0.340028	25	-1.4481	4.24403e-05	down
NewGene_13012	--	0.077881	4	0	0	0.092826	4	0.936415	49	1.10149	58	1.51739	75	4.50269	1.34985e-11	up
NewGene_13034	--	0	0	0.061367	2	0.115866	3	1.45985	50	2.60361	88	1.87599	60	5.26577	1.45682e-11	up
NewGene_13071	--	1.18441	78	1.47822	81	2.11575	110	0.11159	4	0.183624	9	0.190469	9	-3.672	2.37974e-14	down
NewGene_13086	--	0.897004	50	1.09993	48	0.884905	36	0.291883	17	0.248477	15	0.246876	14	-1.56761	0.000125924	down
NewGene_13162	--	0.607795	45	0.781179	47	0.900947	49	0.233068	18	0.320872	24	0.277503	20	-1.22927	0.0021837	down
NewGene_13204	--	0.165737	15	0.110048	8	0.230834	15	2.11697	189	2.11493	190	1.86739	158	3.79756	3.58503e-32	up
NewGene_13223	--	0.691171	29	0.940198	29	1.12855	32	2.46019	98	2.18056	90	2.22428	89	1.58418	1.3141e-07	up
NewGene_13243	--	7.91402	573	7.80337	447	9.13052	489	2.82706	203	3.06882	217	3.07535	196	-1.32051	2.04445e-18	down
NewGene_13250	--	0.081822	11	0.23764	22	0.449457	41	0.739209	94	0.883971	110	0.863451	107	1.96573	3.82785e-05	up
NewGene_133	--	1.06713	168	0.601285	79	0.730737	84	0.369843	65	0.184034	32	0.497485	61	-1.04677	0.0031415	down
NewGene_13344	--	3.3299	359	3.65996	315	4.09591	328	0.829836	92	0.671727	81	0.387322	43	-2.25967	9.71614e-20	down
NewGene_13347	--	0.842443	82	1.08405	83	1.36017	97	0.219731	22	0.313945	32	0.369253	35	-1.60362	5.29341e-06	down
NewGene_13406	LOC103644114	16.4922	557	19.366	514	24.048	595	35.9727	1240	43.8593	1516	36.9454	1206	1.20297	1.01616e-11	up
NewGene_13413	LOC103644130	0.614451	113	0.637151	89	0.736877	95	0.183289	32	0.058521	12	0.208144	31	-2.01222	3.80129e-08	down
NewGene_13415	--	0.831781	71	0.915057	61	0.781371	49	0.515216	45	0.241948	21	0.185196	16	-1.17553	0.00546053	down
NewGene_13425	LOC103644154	15.181	1159	11.8226	709	11.844	663	5.55313	433	4.64068	363	4.31848	319	-1.18298	3.64409e-14	down
NewGene_13459	--	2.03396	97	1.84001	69	2.51484	88	3.74576	183	4.59684	225	4.23921	196	1.22469	3.37396e-08	up
NewGene_13471	--	0.495978	77	0.658642	75	0.423159	46	0.189087	30	0.048381	9	0.100472	14	-1.9279	2.32261e-05	down
NewGene_13504	--	3.63475	2372	4.80711	1952	5.52295	2051	1.80855	842	1.05147	703	1.81761	901	-1.4109	1.97224e-22	down
NewGene_13516	--	2.19489	57	1.44905	29	2.17011	42	6.97751	180	7.94159	206	8.55539	211	2.21438	1.58786e-18	up
NewGene_13542	--	4.60061	215	3.08458	100	4.63336	165	1.23521	63	1.35643	69	1.53876	71	-1.24798	1.18595e-05	down
NewGene_13544	--	1.09527	137	0.848519	83	0.409129	48	1.56705	249	1.38222	224	0.976907	130	1.18629	0.000218974	up
NewGene_13556	--	1.28935	23	1.40733	19	2.24478	29	3.90752	69	4.66291	82	3.80166	63	1.54932	1.66254e-05	up
NewGene_13602	--	4.02136	219	4.67908	200	4.67292	186	1.82852	101	1.7477	97	1.84875	97	-1.06662	4.32971e-08	down
NewGene_13693	--	3.50195	162	3.24205	120	3.47179	113	1.49626	74	1.27978	67	1.21055	53	-1.04442	6.40414e-06	down
NewGene_13696	--	4.41468	213	4.34776	172	4.80681	175	7.29158	395	7.31054	413	9.41482	458	1.15534	2.57622e-12	up
NewGene_13697	--	1.01542	87	1.38365	92	1.65854	104	0.388757	33	0.44733	35	0.479507	39	-1.45328	5.97729e-06	down
NewGene_13736	--	0.619954	49	0.542765	36	0.899001	51	1.46643	125	1.97956	160	1.66465	134	1.59221	5.97093e-09	up
NewGene_13797	--	0.219335	29	0.420538	38	0.323941	23	1.5504	166	1.54052	171	1.53594	173	2.4744	7.66626e-20	up
NewGene_13851	LOC100193635	2.56759	119	2.27912	81	1.58639	54	0.863069	41	0.835171	42	0.887104	41	-1.02517	0.000944329	down
NewGene_13854	--	0.860128	72	1.24629	82	1.204	74	0.329411	28	0.378897	33	0.331054	27	-1.41869	1.94683e-05	down
NewGene_13906	LOC100276091	1.70538	68	1.56903	49	1.35426	41	0.841987	34	0.401485	17	0.493312	19	-1.18858	0.00270449	down
NewGene_13916	--	1.00315	29	0.978195	22	0.912078	19	4.07196	118	4.75866	138	5.23377	144	2.50435	1.0518e-17	up
NewGene_13923	--	16.7075	1057	21.9851	1088	23.6748	1035	8.24716	526	8.41372	545	9.10223	505	-1.05743	8.9066e-12	down
NewGene_1393	--	5.33541	170	3.81057	96	3.3606	79	1.25872	41	1.13753	37	0.82503	26	-1.71887	3.05424e-08	down
NewGene_13964	--	3.09383	315	2.22286	173	2.17334	157	0.708622	73	0.68816	74	0.905739	86	-1.4513	1.56835e-09	down
NewGene_13975	--	5.17528	247	2.87065	117	3.33252	129	7.79264	424	9.15494	498	7.90505	405	1.44271	4.82792e-12	up
NewGene_13991	--	0.22424	10	0.228064	8	0.520211	16	1.54235	64	1.23182	51	1.23379	48	2.21097	9.39822e-07	up
NewGene_14004	--	2.69379	126	2.16988	80	2.35124	81	0.606653	29	0.587991	29	1.06697	49	-1.42065	1.47767e-05	down
NewGene_14075	--	0.158371	18	0.207796	18	0.316275	25	0.612056	68	0.865549	96	0.79022	83	1.97474	1.00255e-07	up
NewGene_14115	--	4.2248	306	4.87815	278	4.54341	241	0.702706	52	1.36989	102	1.15091	81	-1.83357	8.03902e-13	down
NewGene_14128	--	0.45197	9	0.658118	10	0.990305	14	3.32354	66	2.92591	58	3.06172	57	2.41002	1.21787e-08	up
NewGene_14163	--	1.12512	56	1.27645	50	1.04429	38	2.39059	120	2.68891	136	2.15964	103	1.29768	4.63498e-07	up
NewGene_14187	--	0.618678	27	1.45476	48	1.64717	51	2.43367	114	3.00655	135	2.59682	122	1.48285	3.09989e-05	up
NewGene_14280	--	8.12445	1118	8.21614	898	8.70461	888	2.44432	347	3.25004	430	3.06441	388	-1.34015	4.25481e-22	down
NewGene_14287	--	0.671095	93	0.639845	66	0.805864	74	4.97994	749	5.81126	875	5.88953	841	3.3868	1.1729e-87	up
NewGene_14288	--	0.094052	8	0.043824	4	0.158594	10	1.01642	82	1.09105	88	1.2791	98	3.58413	2.56143e-16	up
NewGene_14289	--	2.98984	241	2.01354	111	1.88122	112	0.642096	46	0.363572	28	0.588256	46	-1.92427	2.18264e-09	down
NewGene_1434	--	2.07013	165	1.81052	114	1.81319	106	0.67165	55	0.728466	60	0.947606	74	-1.03028	3.91643e-05	down
NewGene_14419	--	3.13402	147	2.42234	100	3.14986	111	1.08673	58	1.03985	54	0.746209	48	-1.18072	1.37331e-06	down
NewGene_14461	--	0.810394	80	0.568719	45	0.63307	46	0.200851	21	0.116323	12	0.131964	13	-1.89593	3.3126e-06	down
NewGene_1449	--	0.182787	22	0.155907	15	0.37774	33	0.511445	63	0.546062	67	0.444968	52	1.32397	0.00145501	up
NewGene_14523	--	1.39921	142	1.97861	156	1.78709	137	2.30554	291	2.644	341	2.83731	355	1.14574	3.3611e-08	up
NewGene_14559	--	1.48267	98	1.59846	69	1.08263	54	3.98754	284	3.1456	234	3.50262	251	1.79222	2.97087e-19	up
NewGene_14560	--	1.15851	101	1.26897	88	1.48025	82	1.89012	166	3.06782	254	2.59483	216	1.20929	4.90832e-07	up
NewGene_1458	--	1.06153	131	1.13096	110	0.809946	74	2.94447	371	2.66166	336	2.5973	310	1.67842	1.24273e-20	up
NewGene_14583	LOC100304388	4.3163	134	4.89822	107	4.49772	105	9.35208	293	10.5559	296	10.7915	301	1.34271	1.99192e-15	up
NewGene_14608	LOC109940843	0.859314	81	0.935416	69	0.82552	57	0.270082	26	0.106742	11	0.14464	14	-2.04734	1.55248e-07	down
NewGene_14633	LOC100275386	1.21146	128	1.08568	102	1.63143	85	6.58258	448	5.34167	362	6.18338	423	1.95382	9.13084e-30	up
NewGene_14638	--	0.279437	10	0.097113	3	0.142851	4	3.66866	130	4.74514	167	4.14832	136	4.66967	5.19006e-26	up
NewGene_1550	--	1.6766	201	2.21948	199	1.77331	155	0.648669	83	0.435913	55	0.797145	88	-1.3227	1.34101e-07	down
NewGene_156	--	0.086716	16	0.098491	15	0.156271	21	0.732853	134	0.770028	142	0.892896	155	3.01852	2.50349e-21	up
NewGene_1562	--	0.026339	4	0.034312	4	0.082566	9	0.461305	70	0.346227	53	0.718444	103	3.69181	1.32343e-11	up
NewGene_1565	--	1.20339	102	1.37758	83	0.973503	56	0.567338	50	0.411529	35	0.416179	35	-1.01647	0.00108978	down
NewGene_1569	--	0.089261	15	0.047567	6	0.08259	10	0.596158	103	0.809132	137	1.04624	159	3.68746	1.37489e-20	up
NewGene_1581	LOC103642624	0.299538	22	0.318654	19	0.468254	25	0.697558	51	0.684163	51	1.27894	85	1.47333	0.000412976	up
NewGene_1618	LOC100273994	3.01112	112	3.69169	103	3.71371	98	1.62703	58	1.29902	44	0.591415	20	-1.40689	7.86456e-05	down
NewGene_1655	--	1.60281	135	1.03743	87	1.25992	91	0.375336	50	0.340887	42	0.365275	43	-1.22414	3.07644e-06	down
NewGene_1698	--	4.78297	507	4.72591	390	5.55531	430	1.11801	118	1.38043	149	1.09457	113	-1.83185	5.54695e-25	down
NewGene_1733	LOC100192530	1.42695	197	1.42689	134	1.01375	99	0.332743	47	0.288939	46	0.291774	37	-1.7232	6.03453e-11	down
NewGene_180	LOC103632633	0.213303	23	0.089547	9	0.08844	13	0.655319	70	0.448391	57	0.598198	68	2.1182	7.99798e-08	up
NewGene_1855	--	1.08913	90	0.531966	39	0.875165	68	0.25446	16	0.17835	23	0.207724	17	-1.82056	1.04557e-05	down
NewGene_1866	--	0.044431	7	0.086839	10	0.071227	7	0.685865	78	0.647885	58	0.9149	80	3.14015	1.93931e-12	up
NewGene_1867	--	1.09289	153	0.796685	88	0.89493	92	0.388142	56	0.294414	43	0.305875	42	-1.24289	5.04289e-06	down
NewGene_1874	--	2.14879	70	1.97243	51	2.39429	58	0.333307	11	0.559506	20	0.840648	28	-1.61372	0.000125715	down
NewGene_1888	--	0.845253	185	0.587066	80	0.451861	76	0.084868	18	0.067089	16	0.045278	10	-2.92468	2.19344e-13	down
NewGene_1929	--	5.93945	285	7.24483	273	9.20292	323	1.93181	95	2.33487	115	2.0368	95	-1.58068	4.94312e-12	down
NewGene_1973	met5	2.40279	291	2.33212	224	2.12396	188	0.780323	100	1.11548	143	0.844757	104	-1.02935	8.65927e-07	down
NewGene_2	--	0.634852	231	0.34067	98	0.372395	100	1.27023	472	0.708233	264	0.950754	335	1.34582	2.38497e-06	up
NewGene_2007	--	9.56624	1410	9.00564	1028	9.36699	1016	3.24511	483	2.95186	449	3.30346	461	-1.32607	9.09564e-35	down
NewGene_2015	LOC103644251	4.05184	181	3.03639	105	3.35117	112	1.24704	56	0.722235	33	0.851528	37	-1.66522	4.41956e-09	down
NewGene_2036	LOC103651017	0.464275	31	0.597845	31	0.57409	28	2.22428	150	1.93722	131	1.6801	107	2.07415	1.14191e-13	up
NewGene_2105	--	0.606977	19	0.949095	23	1.36114	31	3.27233	102	3.81564	120	3.4774	103	2.10011	6.07414e-10	up
NewGene_2148	--	0.288491	48	0.385962	50	0.319598	43	0.980701	162	0.894289	138	1.01525	170	1.70762	8.98265e-12	up
NewGene_2228	LOC103646385	1.00813	65	0.440719	23	1.05886	50	1.73818	113	1.78465	117	1.65428	102	1.25996	0.000151447	up
NewGene_2293	LOC103651948	2.55567	113	1.86214	64	2.27026	80	0.51314	26	0.708049	32	0.605261	30	-1.55312	9.41953e-07	down
NewGene_2321	LOC112881287	0.992433	214	0.800107	128	0.893268	135	1.93487	351	1.96572	384	1.80576	361	1.19662	1.86892e-12	up
NewGene_2349	LOC100381369	0.247739	36	0.286102	20	0.241377	26	1.42863	180	1.3102	180	1.579	178	2.70166	8.14606e-26	up
NewGene_2366	--	4.46451	285	2.71611	137	2.4957	117	1.11734	73	1.29482	85	1.12826	70	-1.21021	1.74147e-05	down
NewGene_2376	--	1.9371	62	1.45634	37	1.57672	36	3.44098	111	4.09603	126	4.82704	142	1.49129	4.15784e-08	up
NewGene_2380	LOC100382824	0.880323	48	0.590317	26	0.452033	16	1.80699	98	1.53429	84	1.45697	73	1.51923	1.2324e-05	up
NewGene_2491	--	2.45607	219	2.7543	193	1.89655	123	0.850971	78	0.428498	39	0.622015	55	-1.65064	9.1559e-09	down
NewGene_2504	--	5.44132	74	4.81197	51	5.18836	52	1.85472	26	2.03234	29	1.6882	23	-1.19685	0.000398644	down
NewGene_2511	--	0.094619	10	0.03657	3	0.078615	7	1.4249	152	1.85469	198	2.39178	241	4.88543	1.05529e-29	up
NewGene_2557	--	0.329268	63	0.378253	60	0.760168	94	1.08637	209	1.54512	298	1.40644	297	1.83411	1.29351e-09	up
NewGene_2558	LOC109945260	3.10697	207	2.89261	152	1.81805	89	0.420947	29	0.360054	26	0.22229	15	-2.67307	1.95419e-15	down
NewGene_2625	LOC100193501	6.33453	235	7.31032	187	7.45673	178	2.17338	82	3.16396	109	3.17217	108	-1.02175	1.45081e-06	down
NewGene_2638	--	0.91835	68	0.770814	51	1.11467	54	0.347548	30	0.211067	18	0.327823	27	-1.22846	0.000642624	down
NewGene_2661	--	0.018398	2	0.121206	8	0.230175	14	0.527262	43	0.693513	57	0.896775	69	2.72209	6.09442e-06	up
NewGene_2703	--	5.41835	69	6.36275	64	4.93987	46	8.60644	112	9.86125	129	9.91784	122	1.00324	5.47677e-05	up
NewGene_2709	--	1.8466	168	1.06201	72	1.08751	84	0.550451	63	0.285467	33	0.371676	38	-1.25873	0.000393858	down
NewGene_2727	--	1.97564	149	2.05845	125	2.33669	130	0.017032	2	0.154431	19	0.336538	19	-3.35306	3.29227e-13	down
NewGene_2770	--	0.62163	87	0.717068	80	0.961504	99	0.292244	42	0.321268	47	0.238027	33	-1.17437	0.000206697	down
NewGene_2792	--	0.899583	35	0.281853	9	0.542657	16	1.22476	48	1.37436	54	1.68712	63	1.49357	0.00103831	up
NewGene_2848	--	1.22118	139	0.801143	73	0.919474	76	8.12691	906	8.5422	963	8.69353	942	3.29042	1.60205e-84	up
NewGene_2885	--	3.11307	282	4.34402	308	5.15506	352	1.21533	98	1.51272	131	1.41678	119	-1.49322	2.87941e-09	down
NewGene_2886	LOC100272724	0.201479	9	0.205224	7	0.440403	14	1.0058	45	0.970125	44	1.25724	53	2.20229	3.85785e-06	up
NewGene_2890	LOC103635970	0.551666	131	0.571243	83	0.699768	87	1.55522	455	2.04277	488	2.39045	522	2.27673	1.00283e-38	up
NewGene_2936	--	2.63228	233	2.44959	167	2.6227	149	0.69562	66	0.943567	75	0.783757	72	-1.37397	4.56004e-11	down
NewGene_2970	--	0.04459	2	0.106416	4	0	0	1.13627	52	1.01832	47	1.61008	70	4.80649	7.09185e-11	up
NewGene_3005	LOC8073388	2.01201	172	0.831621	69	1.25601	77	0.510406	44	0.659276	48	0.618768	57	-1.05768	0.00204135	down
NewGene_3032	--	0.387737	67	0.647638	84	0.45891	58	0.851907	150	0.979405	173	0.871124	145	1.12632	8.99457e-06	up
NewGene_3046	--	3.95477	537	3.17622	351	3.20674	317	1.9435	229	1.35926	145	1.80788	207	-1.05341	2.23572e-07	down
NewGene_3106	LOC103651017	0.973038	88	1.11219	84	0.873444	59	3.94964	394	3.19868	314	3.92575	373	2.20696	2.2667e-29	up
NewGene_3109	--	1.4403	100	1.44894	79	1.1379	58	7.20137	507	7.28388	515	7.40198	494	2.66657	1.06539e-57	up
NewGene_3128	--	9.54249	152	9.55264	119	9.12903	106	1.58226	26	2.11671	35	2.51553	39	-1.92635	2.85824e-12	down
NewGene_3170	LOC100284043	1.84218	73	1.23796	39	1.51211	44	0.146051	6	0.456974	19	0.577911	22	-1.71279	0.000613304	down
NewGene_3172	--	1.01084	51	0.88877	36	1.22433	46	0.212714	11	0.170641	10	0.266442	14	-1.95094	1.23015e-05	down
NewGene_3173	--	1.51988	135	1.82348	110	1.68319	86	2.81039	281	2.73402	246	2.78062	255	1.22569	5.15591e-12	up
NewGene_3177	--	0	0	0	0	0	0	1.71753	179	1.48069	156	1.67792	167	9.79654	3.03216e-15	up
NewGene_3221	--	1.36276	114	1.22908	74	0.967864	60	0.258488	23	0.335817	29	0.255128	21	-1.76157	9.12178e-08	down
NewGene_3252	--	0.943707	36	0.827399	25	0.925822	26	1.69185	66	1.38306	54	1.62327	60	1.03273	0.00184403	up
NewGene_3253	LOC100285165	0.689896	21	0.668406	16	0.715611	16	1.62621	51	1.52076	48	1.63528	48	1.4525	0.000136865	up
NewGene_336	--	0.100416	21	0.076416	13	0.025887	4	0.590466	124	0.524076	110	0.520288	103	3.15962	6.97792e-17	up
NewGene_3361	LOC100279390	0.781398	48	2.0592	99	1.50206	68	2.48662	155	3.03647	190	2.6577	157	1.15198	0.000736859	up
NewGene_337	--	0.287709	28	0.457895	35	0.62409	38	3.26048	306	3.42038	320	2.82293	254	3.0764	1.01414e-34	up
NewGene_343	--	1.90445	44	1.23289	24	1.6378	28	3.07859	76	2.35109	62	2.43245	59	1.02854	0.00176029	up
NewGene_3438	--	0.330881	54	0.172397	23	0.211132	26	0.728601	125	0.650654	109	0.769	121	1.79708	1.95169e-09	up
NewGene_3439	LOC542715	197.206	12022	331.128	15866	350.427	15656	98.2451	6118	135.264	8447	110.793	6535	-1.1132	8.70732e-07	down
NewGene_3560	--	2.38305	395	3.55029	415	3.98169	444	1.0567	163	1.15254	183	1.11974	168	-1.33826	8.71555e-11	down
NewGene_3561	--	0.682063	78	1.14083	99	0.643813	54	0.342968	41	0.202453	25	0.412675	46	-1.07229	0.00509005	down
NewGene_3563	--	1.00714	43	1.33885	45	1.60625	50	4.51605	196	7.06444	307	6.46014	265	2.43795	1.71637e-18	up
NewGene_3566	LOC100278200	3.01346	1133	3.61902	811	2.68632	743	0.768027	319	0.745352	344	0.861006	366	-1.3914	1.15605e-25	down
NewGene_3596	--	4.31245	369	4.85741	322	4.24198	260	1.69568	156	1.49625	139	2.02294	172	-1.04365	3.4078e-09	down
NewGene_3603	--	3.09319	62	2.65586	42	2.35804	35	0.77091	16	0.817657	17	0.968629	19	-1.41848	0.000384596	down
NewGene_3611	LOC103652755	1.47185	51	2.2864	63	2.43367	62	4.59781	163	4.47719	159	2.03251	69	1.08177	0.00386847	up
NewGene_3624	LOC100192775	0.230626	46	0.228705	30	0.154792	21	0.655205	129	1.20527	220	0.930179	187	2.47705	3.90623e-15	up
NewGene_366	--	0.524447	41	0.500097	43	0.590312	47	3.10046	261	3.22338	308	2.60443	230	2.5677	1.75582e-26	up
NewGene_3672	--	0.793442	39	0.964098	38	1.30771	48	2.04231	102	2.05453	103	2.10374	100	1.24284	2.18977e-05	up
NewGene_3708	--	2.25209	265	2.69571	253	2.93643	250	0.507049	62	0.64573	75	0.604121	70	-1.92819	2.95027e-19	down
NewGene_378	--	0.31033	46	0.41722	48	0.379765	42	0.009393	2	0.084423	13	0.060844	9	-2.53241	5.53543e-06	down
NewGene_3792	--	0.230768	37	0.255942	32	0.351747	41	1.42833	220	1.62868	253	1.62291	233	2.65052	7.37003e-28	up
NewGene_3807	--	1.85643	342	2.20365	326	1.75195	232	0.254759	46	0.340854	61	0.301681	57	-2.47456	5.07474e-29	down
NewGene_3831	--	1.81157	304	0.942292	133	0.925154	126	0.662	70	0.328988	63	0.377104	59	-1.51936	1.60066e-07	down
NewGene_3835	LOC100303785	0.909042	100	0.725558	80	0.892514	90	0.118765	18	0.107343	16	0.213575	30	-2.10114	2.97808e-09	down
NewGene_3860	LOC103653118	0.535839	69	0.595793	61	0.61137	58	0.205685	25	0.06553	9	0.074921	10	-2.1362	1.04309e-06	down
NewGene_3863	LOC109945501	2.84818	205	3.61365	204	3.45317	182	1.18809	88	1.39303	103	1.0996	77	-1.17786	6.29313e-08	down
NewGene_3877	--	1.20328	121	0.935395	66	1.02883	83	0.507137	54	0.514866	39	0.257722	28	-1.17209	0.000344705	down
NewGene_3897	--	0.264287	20	0.373935	22	0.378917	21	1.66997	127	1.92082	146	1.64331	118	2.60066	5.18486e-18	up
NewGene_3941	--	0.659213	63	0.816482	60	0.637683	44	2.5841	252	2.59087	252	2.91932	270	2.19414	6.28141e-26	up
NewGene_3950	LOC100277307	1.05493	83	1.55223	96	1.67995	97	0.156054	13	0.446737	36	0.579725	44	-1.60949	0.000306443	down
NewGene_3976	LOC103653272	0.557711	99	0.72155	99	0.4268	55	0.178775	32	0.203049	37	0.218318	37	-1.26623	0.000108284	down
NewGene_40	--	3.49272	123	3.85	108	3.05024	83	1.42576	56	1.28441	52	0.97659	35	-1.15813	2.69924e-05	down
NewGene_4027	--	0.70348	126	0.876996	108	0.596524	73	0.285032	52	0.240146	45	0.219501	40	-1.17719	1.91573e-05	down
NewGene_4065	--	1.37436	93	0.980503	52	0.706187	35	0.304787	21	0.232101	17	0.358264	24	-1.50873	0.00025346	down
NewGene_4083	--	0.259343	29	0.404194	35	0.322766	26	1.72737	180	1.45186	184	1.64153	185	2.57977	1.25729e-23	up
NewGene_4091	--	1.88803	110	1.17749	54	1.0017	43	0.349975	21	0.570007	34	0.355784	20	-1.43436	0.000440285	down
NewGene_4126	--	0.600347	18	0.561504	13	0.640369	14	2.04915	60	2.58165	76	3.05813	85	2.28392	2.02739e-09	up
NewGene_413	--	4.38883	476	4.41687	375	4.58022	364	1.59435	182	1.50615	169	1.78687	202	-1.1548	2.50029e-13	down
NewGene_414	--	2.80579	236	2.49161	165	2.32947	144	1.3657	118	0.712884	62	0.955092	78	-1.09024	2.58182e-05	down
NewGene_4227	LOC101759701	0.534594	60	0.948763	73	0.755418	59	0.146765	13	0.150866	18	0.192314	21	-1.9242	1.32791e-06	down
NewGene_425	LOC112889997	4.80671	481	4.27169	328	4.29006	316	1.51683	159	1.64943	175	2.29804	223	-1.01581	1.99663e-07	down
NewGene_4252	--	7.05427	208	6.42346	150	5.92507	129	3.03839	93	2.70314	82	2.40592	70	-1.00254	2.43055e-06	down
NewGene_4295	--	0.960957	91	0.568108	53	0.695097	58	0.276768	22	0.106473	13	0.255623	20	-1.88076	4.42434e-07	down
NewGene_4375	--	1.73494	225	1.36812	140	1.24829	115	0.234143	29	0.174327	22	0.11797	12	-2.92862	1.08916e-19	down
NewGene_4393	--	0.412802	35	0.553124	43	0.232456	19	1.66496	143	1.40726	130	1.91953	153	2.11731	2.91366e-12	up
NewGene_4399	LOC100276444	1.1084	38	1.00204	27	0.918733	23	2.39905	83	1.82062	63	1.97757	65	1.24905	0.000100701	up
NewGene_4419	--	0.256139	46	0.279862	40	0.186759	25	0.545073	100	0.508242	94	0.676219	117	1.47983	4.76221e-07	up
NewGene_4528	--	2.30523	149	1.9587	99	1.35158	66	0.380568	26	0.399673	25	0.523156	29	-1.95851	1.54984e-09	down
NewGene_4550	--	0.647965	50	0.920724	56	0.768739	43	0.605858	30	0.270094	22	0.26962	20	-1.08931	0.00450207	down
NewGene_4608	LOC100276079	14.4767	583	18.7459	594	22.1243	653	31.7121	1304	37.2177	1535	35.3297	1376	1.15318	1.48757e-10	up
NewGene_4704	--	0.806492	54	0.796323	43	0.646588	32	0.295763	20	0.221605	16	0.374777	24	-1.11057	0.00640143	down
NewGene_4728	--	0.555057	63	0.706928	64	1.037	87	0.103408	12	0.025872	4	0.044398	5	-3.42067	2.83959e-11	down
NewGene_4772	--	2.58344	206	2.55728	213	3.12658	219	9.21977	954	11.324	1145	11.3272	1089	2.27901	2.07108e-37	up
NewGene_4773	--	1.43247	143	1.00665	80	1.51843	110	3.88153	395	3.87743	399	4.66332	458	1.90089	1.5168e-21	up
NewGene_48	--	0.991414	79	0.776151	49	0.868518	51	6.7527	544	6.46983	523	5.91409	452	3.07199	7.88819e-67	up
NewGene_4800	LOC100194287	1.36199	176	1.47809	155	1.96422	179	6.63848	869	6.80458	959	6.62709	868	2.3658	3.29422e-49	up
NewGene_4851	--	0.309679	20	0.381294	18	0.260511	12	0.850171	52	0.904783	57	1.12583	64	1.78004	3.70554e-06	up
NewGene_4861	--	0.862319	16	1.45007	21	1.33088	18	2.34069	43	3.38128	62	3.19361	55	1.50186	0.000254348	up
NewGene_4869	--	1.30922	89	1.06182	59	0.950552	49	2.19407	163	2.05428	148	2.02105	140	1.18962	1.28949e-07	up
NewGene_4962	--	0.065387	8	0.048074	5	0.115669	11	0.958295	120	0.896286	112	0.935718	111	3.80848	9.22125e-22	up
NewGene_5002	LOC8055179	1.99494	213	2.06398	172	1.77868	140	0.698546	67	0.317122	23	0.411602	41	-2.02407	5.37101e-10	down
NewGene_5010	--	0.7445	20	0.28082	6	0.320298	7	2.99434	81	2.91064	78	2.50049	64	2.77217	7.35285e-11	up
NewGene_5028	--	0.715553	19	1.05947	22	1.07049	20	1.7476	46	1.83383	48	2.37482	59	1.29289	0.00107183	up
NewGene_5032	--	0.173326	22	0.20254	21	0.202333	21	0.510372	69	0.4203	56	0.559319	72	1.59302	6.94257e-06	up
NewGene_5125	LOC109945532	0.384571	40	0.151863	13	0.158988	12	0.967194	101	1.34164	141	1.46529	146	2.62361	1.36669e-11	up
NewGene_5171	--	0.846835	57	0.596659	32	0.816341	40	1.79214	122	1.85586	126	2.4095	155	1.63876	2.60159e-09	up
NewGene_5185	--	4.43538	574	4.97721	481	4.78799	433	1.31265	195	1.309	158	1.23721	173	-1.52384	2.04845e-25	down
NewGene_5223	--	3.39025	438	3.62969	357	3.45946	324	1.07775	149	0.868474	130	1.11942	145	-1.42041	6.60877e-20	down
NewGene_5224	--	2.54477	182	2.18791	115	1.82489	96	0.733759	57	1.08186	66	0.554856	32	-1.34304	9.42063e-06	down
NewGene_5285	--	1.74565	102	1.80086	82	1.23307	53	2.96243	173	4.00873	235	3.215	168	1.27674	2.38758e-07	up
NewGene_5300	--	1.39675	223	1.43743	181	1.50579	171	6.36782	993	5.76832	944	6.18039	955	2.30974	1.86647e-78	up
NewGene_5305	--	0.345144	26	0.4876	29	0.544388	30	1.75209	134	1.75139	134	1.27269	92	2.03622	4.48623e-11	up
NewGene_5336	--	1.13519	22	1.22235	18	1.11505	16	3.14364	60	2.87411	55	3.56196	65	1.66798	4.1164e-06	up
NewGene_5347	LOC103652709	1.02381	189	0.834554	121	1.10155	149	0.165613	32	0.161294	31	0.201805	36	-2.22951	4.69457e-17	down
NewGene_5398	LOC112939257	0.431402	68	0.417756	48	0.365872	44	47.7397	7195	39.8187	6892	48.7524	6501	6.99191	0	up
NewGene_5438	--	0	0	0	0	0	0	5.62655	277	6.65249	325	5.21785	243	10.5464	1.32227e-17	up
NewGene_5561	--	1.52847	110	1.07533	62	0.672474	36	0.220274	17	0.307029	23	0.122719	10	-2.02673	9.12022e-06	down
NewGene_5568	--	0	0	0	0	0	0	3.7329	133	5.41676	188	4.55241	152	9.71376	7.81174e-15	up
NewGene_558	--	3.03101	125	3.58803	115	4.64001	139	9.28904	390	9.63253	418	10.0643	410	1.64306	4.71345e-17	up
NewGene_5588	--	4.27028	484	3.4765	344	3.04957	318	1.02792	147	1.00088	156	0.940688	138	-1.38844	1.47488e-19	down
NewGene_5598	LOC100384061	0.837358	68	1.12548	71	0.988342	59	5.46734	448	5.67056	466	5.75166	446	2.75249	3.02376e-52	up
NewGene_5679	--	0.44937	24	0.203948	9	0.987179	39	1.53655	84	1.33636	73	2.11739	109	1.83368	0.000165825	up
NewGene_5685	LOC109943436	2.54406	142	1.59444	70	1.71015	70	0.372624	22	0.609664	35	0.480426	26	-1.74476	5.37077e-07	down
NewGene_5705	--	0.919355	102	0.734121	98	0.63437	79	1.31079	228	2.52781	285	2.26026	241	1.41024	4.09777e-12	up
NewGene_5751	--	1.91138	126	1.82496	100	1.73319	83	0.417507	31	0.341437	25	0.689656	44	-1.63568	1.17008e-07	down
NewGene_5767	--	2.57052	91	1.80011	50	2.54482	66	0.242999	9	0.295806	11	0.532969	19	-2.40886	1.43293e-08	down
NewGene_5809	--	5.71753	169	3.3349	78	2.70592	59	1.76172	54	1.38479	42	1.31738	38	-1.1557	0.00118159	down
NewGene_5832	--	0.664059	147	0.677761	118	0.77412	125	0.333876	75	0.326042	74	0.205562	44	-1.04935	7.45676e-05	down
NewGene_5835	--	10.0892	1787	6.83818	892	6.26955	813	1.10621	168	1.12891	161	1.2142	156	-2.82075	5.34261e-45	down
NewGene_5848	--	1.3333	126	1.31536	99	1.16834	88	0.364975	29	0.433953	38	0.276906	28	-1.73694	6.71439e-10	down
NewGene_5861	--	2.85084	126	2.81751	98	2.97632	97	0.548026	25	0.567533	26	0.404729	18	-2.24198	4.65165e-14	down
NewGene_5895	LOC112886233	4.93519	565	5.58019	451	6.43926	477	1.96431	218	1.95851	233	2.02827	214	-1.19426	4.11152e-16	down
NewGene_5897	--	0.314363	44	0.236081	23	0.354274	36	0.648836	92	0.784157	112	0.888419	119	1.63815	1.25409e-07	up
NewGene_593	--	1.84147	114	1.32904	56	1.38696	56	0.629062	32	0.721362	42	0.638762	37	-1.00715	0.00315967	down
NewGene_5931	--	2.36929	58	2.38729	46	1.90551	34	4.31092	107	5.0329	125	4.46132	105	1.27777	1.04279e-06	up
NewGene_5944	--	3.84329	85	2.5843	46	2.6044	42	0.957942	22	0.888821	21	1.35746	30	-1.22731	0.00143666	down
NewGene_5962	--	0.438282	16	0.647313	19	0.343228	10	1.25735	47	1.40428	53	1.24112	44	1.65545	7.52845e-05	up
NewGene_5968	--	0.2709	64	0.382134	71	0.494197	85	0.794316	190	0.82861	199	0.683077	155	1.24829	2.43904e-06	up
NewGene_601	--	0.948076	30	0.58936	15	1.06807	25	2.74093	88	2.85275	91	2.86691	87	1.9104	4.25348e-09	up
NewGene_6011	--	3.9564	211	3.08381	129	2.65525	104	1.10706	61	1.17565	64	1.33992	69	-1.18234	2.91879e-06	down
NewGene_6058	--	0.451908	34	0.455609	30	0.285538	18	0.735082	55	0.926879	68	0.777609	61	1.15824	0.000961352	up
NewGene_6089	--	1.04268	81	1.04499	56	1.06696	48	0.449062	25	0.148169	13	0.191034	15	-1.8134	2.63903e-06	down
NewGene_6112	LOC105914918	0.626907	95	0.563179	70	0.654174	64	0.153038	26	0.259788	38	0.165365	28	-1.32775	2.52415e-05	down
NewGene_6113	LOC103646345	0.831578	96	0.560888	51	0.597342	51	0.320567	38	0.192111	23	0.315648	36	-1.01979	0.00487074	down
NewGene_6167	LOC105915054	2.17207	343	2.24136	296	2.0835	245	8.81455	1381	10.5017	1501	9.75887	1401	2.25775	4.54998e-78	up
NewGene_6245	--	2.35644	228	2.89831	221	2.44846	175	3.53992	413	4.59369	518	4.4147	482	1.15576	6.43481e-11	up
NewGene_6249	--	2.64992	766	2.46504	548	3.12152	650	4.75545	1418	4.50179	1407	4.73536	1448	1.09728	8.99503e-17	up
NewGene_6270	--	1.02679	61	1.20016	56	1.32984	58	0.287548	18	0.428077	26	0.587824	34	-1.19379	0.00199713	down
NewGene_6292	--	1.29366	262	1.89163	288	1.7192	227	0.855101	123	0.860052	128	0.66322	132	-1.0562	2.50882e-07	down
NewGene_6385	LOC100279913	0.690213	49	0.449695	31	0.437538	25	2.82834	232	2.98616	234	2.15612	146	2.5352	7.95865e-20	up
NewGene_6396	--	1.83722	203	1.06427	85	1.4508	108	0.411118	50	0.207133	25	0.347994	36	-1.81939	1.66863e-07	down
NewGene_6440	LOC109939816	1.64958	188	1.45379	125	1.40822	105	0.886308	72	0.858419	43	0.78778	63	-1.23203	4.51708e-06	down
NewGene_6569	--	2.91517	244	1.85279	145	2.59203	148	0.860358	70	1.66982	86	1.53325	84	-1.15951	3.60282e-07	down
NewGene_659	LOC100304091	3.73153	288	2.84808	187	3.24208	178	0.43708	33	0.913887	87	0.935068	92	-1.61019	4.55528e-06	down
NewGene_6604	LOC109941195	0.516095	70	0.498341	52	0.727736	71	0.09124	13	0.082951	12	0.122704	16	-2.26885	1.72215e-08	down
NewGene_663	--	3.54336	189	3.71538	149	4.46443	171	1.30442	68	1.16687	59	1.20342	55	-1.51674	2.80287e-11	down
NewGene_6646	LOC100285135	0.423785	19	0.070273	3	0.241678	9	1.80897	85	1.39433	60	1.84332	75	2.8465	1.31968e-09	up
NewGene_6654	--	5.75118	371	4.54817	231	4.23634	202	1.60556	106	0.937892	63	1.1773	74	-1.72544	1.74018e-13	down
NewGene_6659	--	0.492335	35	0.338432	20	0.498646	28	2.07435	138	2.0192	142	3.00658	190	2.4924	1.56714e-16	up
NewGene_6662	LOC109940502	2.28698	284	1.44185	142	1.40793	128	0.75157	96	0.683875	88	0.469182	57	-1.18366	3.12475e-05	down
NewGene_6688	LOC103627229	0.230013	69	0.348695	73	0.162082	36	0.069437	22	0.049582	16	0.068621	20	-1.63144	6.1208e-05	down
NewGene_6689	LOC100384054	0.887086	73	0.722332	44	0.855918	52	0.065093	6	0.069482	7	0	0	-3.72003	1.87601e-10	down
NewGene_6827	LOC100273267	6.11048	375	8.14691	401	7.05371	322	0.37185	25	0.312431	22	0.469075	30	-3.86939	1.10412e-52	down
NewGene_6863	LOC100275235	3.55118	306	2.29289	160	2.42367	145	0.579195	58	0.687563	63	0.586388	66	-1.68636	4.28398e-11	down
NewGene_6865	--	1.85941	201	2.52384	181	1.47515	156	2.62283	380	2.42818	355	2.74234	379	1.02645	4.15009e-11	up
NewGene_6887	LOC103653264	4.66079	213	2.49679	95	3.33022	110	1.15291	56	0.56853	28	0.745325	39	-1.74987	1.64751e-07	down
NewGene_6891	--	3.7304	526	3.30559	378	3.77498	387	1.30094	184	1.38379	202	1.69484	231	-1.07758	1.19951e-10	down
NewGene_6895	LOC103636109	0.554603	28	0.661919	27	0.463392	18	1.1481	59	1.09422	57	1.20108	59	1.24378	0.000354081	up
NewGene_6897	LOC100382768	3.62468	309	2.09685	141	2.07132	130	0.853282	75	1.0592	93	0.707191	59	-1.32381	7.81158e-06	down
NewGene_6913	--	2.60754	192	2.19486	128	1.88898	103	0.73588	25	0.728035	55	0.942141	69	-1.48521	5.36087e-05	down
NewGene_6924	--	1.62397	386	1.69138	314	1.79339	305	2.9773	748	3.17926	791	3.79525	892	1.25484	1.85641e-17	up
NewGene_70	--	0.245162	14	0.23114	11	0.347194	20	1.14129	68	1.22508	70	0.883585	47	1.98976	2.27705e-06	up
NewGene_7036	--	0.424708	90	0.507809	84	0.348292	54	0.176407	38	0.107453	24	0.130864	27	-1.37563	4.32582e-05	down
NewGene_706	--	5.11977	180	3.45581	108	4.4394	112	1.27514	41	1.56458	63	1.2563	44	-1.43563	1.54592e-07	down
NewGene_7063	LOC103639178	0.042324	5	0.020431	2	0	0	0.554429	59	0.735973	78	0.481461	48	4.73085	8.74385e-12	up
NewGene_71	--	0.327911	24	0.576713	34	0.616058	32	0.505636	52	0.638992	68	0.672252	70	1.02813	0.00742141	up
NewGene_7106	--	2.50431	155	2.21022	113	1.78114	83	0.580249	40	0.64427	44	0.731198	47	-1.42047	1.53992e-07	down
NewGene_7113	--	1.51934	110	1.49073	85	1.44798	77	0.543382	41	0.666795	50	0.504631	36	-1.11623	5.68807e-05	down
NewGene_7145	--	0.800129	47	0.947267	38	0.874373	32	0.343485	17	0.356579	17	0.292458	13	-1.33445	0.00150131	down
NewGene_7158	--	0.619497	74	0.665557	62	0.684852	60	1.73774	188	1.31676	152	1.6651	172	1.36103	4.75649e-10	up
NewGene_7166	LOC103627924	0.934938	25	0.811912	18	0.547508	15	3.17568	119	3.45323	114	5.78673	177	2.82045	2.09509e-16	up
NewGene_7167	--	5.46014	662	5.52256	520	5.86044	548	10.2434	1509	10.3639	1621	9.71129	1526	1.40353	4.0873e-33	up
NewGene_7184	--	1.47212	93	1.3885	69	1.11034	52	0.469392	31	0.412132	27	0.490648	30	-1.28636	5.73381e-05	down
NewGene_7227	LOC109939366	1.10525	88	0.610079	46	0.356694	34	0.133126	18	0.378298	34	0.128954	18	-1.23441	0.00555576	down
NewGene_7255	LOC103626742	0.617111	65	0.488361	43	0.259502	23	1.71462	180	0.730395	90	0.768464	76	1.4059	0.000478098	up
NewGene_7272	--	0.81314	35	0.726819	25	0.762926	24	6.78838	296	4.91004	215	5.63211	232	3.12652	1.43678e-35	up
NewGene_7292	--	0.73195	94	0.379998	34	0.592278	36	1.94808	205	0.980939	87	1.36894	111	1.32691	0.00110463	up
NewGene_7293	--	1.65095	114	1.43764	76	0.705464	41	4.65444	334	2.78028	196	1.69917	123	1.50392	5.11913e-05	up
NewGene_738	--	2.61958	158	3.2216	149	2.78441	123	0.675934	43	1.38612	68	1.22057	81	-1.1811	5.76378e-05	down
NewGene_7381	--	14.3548	2553	16.0623	2328	15.7069	2241	72.352	16053	69.7153	15275	78.9368	16173	2.70383	2.85069e-127	up
NewGene_7391	--	2.18076	73	2.65202	70	3.41166	91	0.926853	34	0.921028	32	0.513626	18	-1.54009	3.93268e-05	down
NewGene_7411	--	2.34418	90	2.04834	62	2.98954	84	0.707423	28	1.17516	46	0.919325	34	-1.15522	0.000653336	down
NewGene_7412	LOC100216863	4.36803	642	5.11057	572	4.65047	506	1.49223	241	1.35997	203	1.40822	223	-1.39393	1.89392e-22	down
NewGene_7434	--	0	0	0	0	0.070682	6	1.68182	167	1.77546	177	1.4733	138	6.14305	9.35953e-05	up
NewGene_7435	LOC100216790	16.0062	2051	10.6037	1117	9.79522	965	5.10275	675	3.36638	474	4.47444	566	-1.24898	1.67138e-10	down
NewGene_7443	--	6.03475	434	5.38786	305	5.13185	270	1.6218	120	1.57022	116	1.21944	86	-1.65829	3.51654e-20	down
NewGene_7444	--	0.566018	37	0.499285	26	0.532601	26	1.62947	109	0.762989	51	0.757219	48	1.1961	0.00376466	up
NewGene_7446	--	4.70462	102	4.14978	71	5.53371	88	48.1009	1066	32.798	729	35.453	744	3.25231	1.94362e-62	up
NewGene_7483	--	0.676664	45	0.629493	33	0.413409	21	1.50926	100	1.15556	80	1.44819	94	1.46744	1.59684e-06	up
NewGene_7517	LOC103650972	4.03452	508	3.50456	375	4.61196	357	1.25149	209	1.03109	173	1.27488	211	-1.07821	3.92581e-12	down
NewGene_7619	--	0.093155	15	0.035958	5	0.043068	6	0.645207	106	0.414954	69	0.411966	64	3.2029	1.97817e-12	up
NewGene_7630	--	1.861	234	1.5746	150	1.37761	118	0.515456	59	0.600911	72	1.08253	116	-1.00062	0.00159136	down
NewGene_7660	--	0.65695	47	0.637896	36	0.766583	40	0.177212	13	0.12194	9	0.232211	16	-1.71774	0.000134697	down
NewGene_7744	LOC103629431	0.513256	61	0.365621	34	0.40521	36	0.189822	23	0.142931	18	0.085268	10	-1.36807	0.00208713	down
NewGene_7776	--	0.040399	3	0	0	0	0	0.763121	51	0.990112	66	1.0035	63	5.91497	5.91902e-10	up
NewGene_7803	--	2.96719	181	2.52155	121	3.29793	148	1.2878	84	1.08568	71	1.1758	73	-1.00334	1.064e-05	down
NewGene_7823	--	3.53736	205	3.60006	180	4.1319	172	1.46021	85	1.8753	106	1.60684	89	-1.02028	1.02856e-06	down
NewGene_7834	--	1.79459	225	0.849815	149	1.09652	157	0.504811	71	0.284504	68	0.302931	71	-1.34978	1.39892e-10	down
NewGene_7842	--	2.35532	27	0.875158	8	1.52447	13	9.44071	107	9.08909	103	9.90911	106	2.73005	2.92306e-14	up
NewGene_785	--	0.24775	36	0.646135	62	0.491596	50	1.23736	151	0.875661	120	0.868834	121	1.33907	3.08312e-05	up
NewGene_7883	LOC103640092	7.15711	334	4.63018	172	4.8676	169	2.41506	116	1.7867	84	1.95614	87	-1.22158	4.67749e-07	down
NewGene_7895	--	8.11658	844	4.38055	358	4.37426	334	1.90683	203	1.49511	160	1.52436	154	-1.53289	2.7335e-09	down
NewGene_7898	--	16.0685	2121	10.4798	1088	11.1577	1080	3.63807	491	3.99503	541	3.86279	494	-1.47065	7.38933e-17	down
NewGene_7910	LOC103629645	1.37209	159	2.00168	183	2.08129	177	0.646079	77	0.554044	66	0.746431	84	-1.24281	1.87791e-06	down
NewGene_7928	LOC103643733	3.40658	841	2.84153	601	3.13673	594	5.38225	1454	5.25871	1454	5.66429	1461	1.08827	3.00029e-25	up
NewGene_7990	--	2.73861	211	2.33108	129	2.66005	139	0.886224	65	0.45232	33	0.897672	71	-1.50525	8.59868e-07	down
NewGene_7996	LOC103640373	2.09589	83	1.54577	49	1.30395	41	0.556022	23	0.427153	19	0.364299	15	-1.59664	3.58142e-05	down
NewGene_7999	--	2.57316	110	3.10747	105	3.54083	111	6.67642	291	7.94053	347	6.56694	271	1.44077	1.22807e-12	up
NewGene_8018	--	0.070077	11	0.050954	6	0.09912	11	0.66529	102	0.637754	98	0.73606	107	3.43515	6.06185e-19	up
NewGene_8035	LOC100276259	2.09749	279	1.74437	187	1.52865	153	0.371092	53	0.334524	47	0.472486	63	-1.92039	4.29271e-16	down
NewGene_8060	LOC100276661	1.23119	49	1.18603	36	0.880447	24	4.70177	194	4.7466	180	4.91952	172	2.31787	1.20993e-21	up
NewGene_8061	LOC100304144	0.352946	31	0.074078	6	0.143463	10	1.89717	170	1.38702	124	1.59293	135	3.22452	5.75346e-16	up
NewGene_8064	--	0.891821	64	1.2809	71	1.29612	71	0.310377	12	0.501697	33	0.073039	6	-2.07336	0.000107266	down
NewGene_8066	--	3.50344	357	2.40996	163	1.85681	141	1.50368	121	0.859824	75	1.19923	100	-1.12424	0.00016781	down
NewGene_8073	--	0.397409	11	0.088121	2	0	0	13.4654	349	12.922	336	11.7712	289	6.32951	1.49185e-13	up
NewGene_8150	--	3.67687	269	4.32776	234	5.91387	298	1.51451	112	2.04455	137	2.2801	152	-1.03989	1.87601e-05	down
NewGene_8210	--	0.526193	80	0.704349	72	1.09443	109	0.191979	31	0.18424	28	0.180608	28	-1.64501	4.80404e-06	down
NewGene_8221	--	16.6304	2263	16.5721	1789	17.3198	1754	7.02623	1041	6.17718	966	6.0847	845	-1.05146	2.96605e-24	down
NewGene_8286	--	6.2588	399	4.76723	211	4.33228	179	0.807927	64	1.25049	87	1.75171	123	-1.48869	9.2181e-07	down
NewGene_8410	--	1.55066	183	1.46062	136	1.43283	124	0.328275	33	0.456392	56	0.260524	30	-1.91047	1.52674e-11	down
NewGene_8422	--	0.046239	8	0.035395	5	0.108468	14	0.36139	64	0.579729	102	0.587324	98	3.25153	3.91827e-12	up
NewGene_8429	LOC8074472	4.51121	255	6.0973	261	4.61056	201	1.69898	82	1.07214	50	0.928963	50	-2.01557	2.04898e-16	down
NewGene_8448	--	7.59816	1838	7.79747	1484	8.47212	1503	33.7548	8323	34.8845	8628	39.1636	9146	2.41143	7.60113e-104	up
NewGene_8449	--	15.1769	1383	19.7332	1284	18.7953	1264	66.5444	5744	71.8884	6160	68.2317	6059	2.15645	4.19084e-66	up
NewGene_8450	--	8.1754	2951	9.79969	2596	9.93091	2451	89.1567	31563	93.8238	33772	97.4773	33333	3.59643	8.87444e-251	up
NewGene_8451	LOC100501744	0.993305	119	1.21043	114	0.637416	56	0.260446	32	0.177441	22	0.210597	25	-1.87834	1.2549e-07	down
NewGene_8452	LOC100501744	1.51572	127	1.0607	83	2.77842	183	0.538435	47	0.450914	40	0.293272	29	-1.82992	2.05283e-06	down
NewGene_8457	--	0.074479	10	0.044766	5	0.071946	7	2.33113	314	2.67787	361	2.58825	330	5.50039	8.59122e-53	up
NewGene_8486	--	0.862553	30	0.438226	12	0.476699	12	1.60322	56	1.81933	63	2.35915	78	1.89353	4.01114e-06	up
NewGene_8487	--	0.696767	89	0.613454	63	0.78912	74	0.202725	27	0.170976	24	0.203888	26	-1.57657	8.4182e-07	down
NewGene_8504	--	0.255058	24	0.1781	13	0.396792	27	8.44041	563	7.14738	518	7.83097	519	4.61987	1.17336e-82	up
NewGene_8540	--	2.94721	64	3.63705	62	3.4377	55	6.09436	135	6.28609	140	4.7344	100	1.01702	6.40099e-05	up
NewGene_8549	--	0.799016	43	0.800763	34	1.62884	63	1.50452	89	1.89516	115	1.65182	89	1.0088	0.00456888	up
NewGene_8556	--	2.35626	115	1.40904	54	1.96089	70	0.784778	39	0.707021	36	0.638534	30	-1.18449	0.000342729	down
NewGene_8561	--	8.40706	135	10.1415	130	9.76056	110	2.81788	46	3.35984	54	3.15718	52	-1.33059	1.22877e-07	down
NewGene_8563	--	17.7991	1547	20.7522	1412	22.7653	1442	7.14764	639	7.65113	686	8.02279	678	-1.17256	6.38619e-17	down
NewGene_8586	--	0.776324	54	0.903932	49	1.24966	49	0.320818	23	0.285627	21	0.432103	29	-1.08738	0.00355646	down
NewGene_8616	--	2.35425	71	1.45548	37	1.7666	41	0.560771	18	0.251035	8	0.433672	13	-1.93156	1.94386e-05	down
NewGene_8628	--	1.06565	133	0.685175	68	0.615556	57	0.258033	33	0.15389	20	0.161673	20	-1.80302	1.23008e-06	down
NewGene_8648	LOC100283115	69.2189	2508	47.7201	1359	41.956	1114	17.5298	649	13.3422	496	14.1705	497	-1.57886	3.83383e-16	down
NewGene_8691	--	0.763471	73	0.766184	50	0.569302	41	0.225668	22	0.059026	6	0.229524	20	-1.77304	0.000177565	down
NewGene_87	--	1.1833	92	0.673293	52	1.14529	83	1.5735	198	2.50012	287	1.9653	231	1.63725	3.65575e-10	up
NewGene_8739	--	0.684948	33	0.638151	24	0.754381	27	1.90026	93	1.42805	70	1.57028	73	1.46612	3.28236e-06	up
NewGene_8809	LOC100277508	3.10962	85	2.22779	48	1.70304	34	0.487742	14	0.437477	13	0.246896	7	-2.27905	9.11014e-07	down
NewGene_8830	--	0.328499	44	0.296804	27	0.182641	15	1.72187	242	1.67223	238	2.33552	245	3.0833	4.69104e-32	up
NewGene_8837	LOC100286101	2.07741	84	1.98628	60	2.70673	71	6.59432	260	6.8367	274	7.58668	245	1.83487	3.38147e-21	up
NewGene_8843	--	0.146324	15	0.094828	9	0.203908	17	1.07543	117	1.38421	159	0.769697	79	3.07756	2.36806e-14	up
NewGene_8845	LOC103640638	0.928688	90	0.77021	58	0.643983	46	0.33822	34	0.191659	20	0.329457	31	-1.18578	0.00103319	down
NewGene_8850	LOC103630049	14.4034	2794	18.8046	2789	19.3579	2744	3.21359	644	3.93825	812	4.1756	767	-1.94649	3.07081e-32	down
NewGene_8970	LOC100383490	1.65251	58	1.40871	35	2.08781	54	2.7491	103	3.10711	114	4.19339	144	1.27773	2.46655e-05	up
NewGene_8993	--	0.369904	49	0.189651	20	0.193778	19	0.836881	112	0.58583	79	0.687231	87	1.67993	1.86106e-06	up
NewGene_9	--	0.735499	81	1.24565	107	1.0157	82	2.26988	253	2.67823	299	2.62716	277	1.57549	1.35022e-11	up
NewGene_9090	--	0.296288	9	0.042358	1	0	0	3.51983	108	4.06841	125	3.88077	113	5.13383	1.37683e-19	up
NewGene_91	--	1.1453	85	0.668471	39	1.36553	74	3.85799	291	4.33398	328	5.07477	362	2.29664	5.4986e-19	up
NewGene_9114	--	0.109289	9	0.143464	9	0.076526	5	1.05025	85	0.863281	70	1.05846	81	3.34312	6.16511e-15	up
NewGene_9202	--	1.06652	54	1.28545	51	1.30918	49	0.38602	20	0.271262	15	0.38583	19	-1.54595	5.99438e-05	down
NewGene_9259	--	4.56192	185	3.40119	155	4.83246	188	0.928312	58	0.845153	51	0.993253	59	-1.69093	5.9859e-12	down
NewGene_9261	--	1.12614	92	1.44826	78	1.92158	81	0	0	0.017543	2	0.018954	2	-6.00126	1.14139e-13	down
NewGene_9300	--	0.892922	125	0.722509	82	0.830542	83	0.265319	39	0.182744	23	0.072138	11	-2.01316	2.26394e-07	down
NewGene_9359	--	0.415749	56	0.433185	46	0.592114	58	0.081189	12	0.055076	8	0.179505	24	-1.89173	8.72808e-05	down
NewGene_9401	--	0.59313	64	0.952267	79	0.910323	72	0.114415	13	0.10053	12	0.343971	31	-1.98128	1.56361e-05	down
NewGene_9412	--	1.23487	83	1.1845	60	1.29783	65	0.509919	28	0.083765	5	0.187262	15	-2.14609	9.42523e-06	down
NewGene_9418	LOC100277819	1.16273	55	0.937654	34	0.437301	15	2.3846	113	2.26941	108	1.85944	84	1.57408	9.67576e-06	up
NewGene_9420	LOC103639093	0	0	0.329781	9	0.196172	5	2.40917	78	2.01311	67	2.18258	70	3.86836	1.5794e-11	up
NewGene_9491	--	0.271702	62	0.437936	78	0.550191	92	0.57327	133	0.505028	117	1.07042	234	1.00519	0.00798831	up
NewGene_9573	--	29.6352	1192	21.4175	766	22.1916	707	7.28145	309	6.66162	281	6.96509	275	-1.62454	7.34202e-33	down
NewGene_9575	--	0.161131	19	0.137216	11	0.371779	30	0.860477	95	1.06571	108	1.12345	119	2.37877	1.32254e-09	up
NewGene_9606	--	2.9071	121	3.17478	103	3.62207	108	1.03287	44	1.31418	56	1.44708	58	-1.0987	4.24856e-05	down
NewGene_9628	LOC109940884	0.063535	8	0.021384	2	0	0	0.539854	66	0.415976	51	0.628906	67	4.23152	1.66772e-11	up
NewGene_9630	--	0.545662	129	0.63403	118	0.765715	133	2.34024	565	2.54948	618	2.57825	590	2.18636	1.74767e-36	up
NewGene_9649	LOC100278923	0.332973	27	0.896235	36	0.69732	26	1.94956	210	2.19925	245	2.11916	218	2.88611	1.10481e-28	up
NewGene_9660	LOC103633191	1.86829	80	0.623889	21	0.884354	28	3.147	137	2.09304	92	2.15064	89	1.34735	0.00102275	up
NewGene_9670	--	0.082775	9	0.106324	10	0.148382	12	0.696412	77	0.611367	68	0.645994	68	2.74303	1.13059e-11	up
NewGene_9685	--	1.29152	71	1.01377	59	0.927953	42	2.18362	132	1.89622	146	1.66963	110	1.1597	3.1724e-06	up
NewGene_9755	--	0.153789	16	0.184554	15	0.065493	5	0.926115	95	0.905165	93	0.79705	78	2.87817	9.98915e-14	up
NewGene_977	LOC103628473	4.68462	140	2.68252	65	2.58307	57	0.821473	27	1.18657	39	0.586251	18	-1.61352	4.8003e-05	down
NewGene_9778	--	1.85799	219	1.52544	142	0.928789	82	0.298495	37	0.355566	44	0.264395	31	-1.96212	9.59709e-10	down
NewGene_980	--	0.521267	74	0.540084	60	0.478496	50	0.019919	3	0	0	0	0	-5.95913	2.39012e-10	down
NewGene_9837	--	0.927301	65	0.740919	41	0.948297	49	1.28424	92	1.98819	142	1.64315	111	1.14242	8.35833e-05	up
NewGene_9848	--	0	0	0	0	0.021782	2	0.353458	45	0.600904	71	0.512686	62	6.45005	1.46837e-08	up
NewGene_9856	--	1.81727	192	1.51118	131	2.28853	173	3.3765	386	2.95834	337	3.55172	368	1.11067	1.23117e-09	up
NewGene_9860	--	0.988747	78	1.12005	74	1.08021	65	0.106878	10	0.131509	9	0.131873	11	-2.88441	6.31157e-13	down
NewGene_9894	--	4.24347	668	6.05142	657	6.60123	697	0.773898	123	1.14369	154	1.23419	185	-2.17004	1.68587e-23	down
NewGene_9895	--	1.941	62	3.30476	81	3.6244	86	0.661494	23	0.400524	10	0.716639	21	-2.15176	6.20037e-07	down
NewGene_9896	--	0.625313	57	0.634954	45	0.76571	51	0.103263	10	0.162787	16	0.082857	8	-2.20181	5.7673e-07	down
NewGene_9940	--	0.25884	8	0	0	0.188383	4	4.68841	135	3.67919	107	2.80842	77	4.72762	7.51898e-18	up
NewGene_9976	--	2.67461	187	1.36553	75	1.1114	57	0.56224	41	0.549245	40	0.738366	50	-1.22455	0.00165947	down
NewGene_9984	--	3.36189	223	2.46163	129	2.47155	120	1.03922	69	0.666548	53	0.843628	59	-1.37734	2.45345e-08	down
NewGene_9989	--	0.158285	15	0.245349	18	0.308688	21	1.3455	123	1.3413	123	1.60078	138	2.79158	8.31588e-18	up
Zm00001d000020	LOC103641109	0.668513	27	0.850946	27	0.612848	19	1.78845	74	1.86723	78	2.08789	82	1.66132	2.88804e-07	up
Zm00001d000036	--	3.19833	329	3.57562	289	4.08479	308	0.590896	62	0.898857	95	0.763098	76	-2.02488	1.10867e-19	down
Zm00001d000038	LOC100192540	0.866929	95	0.927224	80	0.768365	62	0.249276	28	0.124544	14	0.274827	30	-1.73187	1.57468e-06	down
Zm00001d000040	--	1.78531	46	1.1697	24	1.96058	37	2.73367	71	3.24027	85	3.32095	82	1.14128	0.00040493	up
Zm00001d000052	LOC100274243	2.66144	232	2.70782	168	3.47005	166	0.588181	57	0.691392	73	0.542594	54	-1.63706	6.12625e-14	down
Zm00001d000093	LOC103649522	2.2544	159	1.60673	90	1.28622	67	3.86732	279	2.98571	216	3.62487	248	1.25011	1.28863e-07	up
Zm00001d000099	LOC100192632	11.271	958	10.237	698	10.221	623	18.3555	1663	19.548	1769	19.5676	1656	1.1493	9.92697e-28	up
Zm00001d000112	LOC100384376	18.9456	1658	17.8258	1238	17.3216	1118	39.4549	3550	36.7919	3329	37.3109	3179	1.31123	2.37758e-53	up
Zm00001d000113	--	1.52027	51	0.795465	21	1.00138	25	3.94972	134	4.28424	146	4.22005	136	2.11143	3.80065e-13	up
Zm00001d000117	LOC100381888	4.71325	398	5.49009	365	6.08839	377	10.3777	895	10.4912	907	10.1694	831	1.17019	1.04642e-16	up
Zm00001d000163	LOC100280566	0.212768	14	0.275971	14	0.167146	8	1.25838	83	1.55235	103	1.59538	100	2.97741	1.52403e-15	up
Zm00001d000165	LOC100277408	4.0962	137	2.81458	74	2.22448	55	1.26487	43	1.38921	48	1.0343	34	-1.06733	0.00154555	down
Zm00001d000175	LOC103638937	17.0754	1090	23.1321	1156	24.51	1149	6.9846	478	9.35745	639	7.62123	496	-1.12316	4.25326e-09	down
Zm00001d000183	LOC103638929	0.825396	58	1.06775	59	1.25776	64	0.225015	16	0.34523	25	0.337897	23	-1.5425	6.4172e-05	down
Zm00001d000184	LOC542109	11.3932	770	10.0494	534	11.9239	591	30.2985	2092	31.2549	2164	31.5263	2061	1.71934	1.71816e-53	up
Zm00001d000196	LOC100281297	1.47486	113	0.692912	42	0.814304	46	7.9958	624	6.15743	482	6.7449	498	3.02191	1.66839e-33	up
Zm00001d000204	sfp5	5.1054	503	4.58618	353	3.83569	284	1.5177	161	1.59329	163	1.08208	92	-1.46234	5.20792e-11	down
Zm00001d000220	LOC103650920	2.0136	146	1.47007	84	0.971588	52	0.676831	51	0.500517	38	0.343836	25	-1.28605	0.000688495	down
Zm00001d000222	LOC100282137	85.4545	5660	118.012	6144	122.329	5939	22.1048	1496	26.524	1800	25.4453	1631	-1.89781	6.69414e-30	down
Zm00001d000223	LOC103650919	4.31765	441	4.48251	360	5.47637	410	7.77781	814	8.68839	916	9.11408	905	1.09049	1.60024e-12	up
Zm00001d000224	LOC100274332	6.38348	495	7.57565	452	8.29112	450	14.4992	1190	13.7777	1158	14.5953	1115	1.27471	2.75813e-23	up
Zm00001d000237	LOC541881	8.24333	564	10.3198	555	9.29433	466	25.0544	1749	25.2095	1765	24.2412	1603	1.65839	5.81532e-41	up
Zm00001d000238	LOC100101543	1.19108	92	0.887395	54	1.04995	59	0.139961	11	0.256986	21	0.256789	20	-1.97678	3.62879e-07	down
Zm00001d000288	LOC100282670	4.96593	267	6.01266	253	5.49184	218	10.8612	591	9.35151	515	10.3508	535	1.12341	8.7742e-15	up
Zm00001d000294	LOC100285862	2.55699	212	1.84024	120	1.817	111	48.3313	4087	45.9451	3896	46.3868	3715	4.72419	1.84952e-259	up
Zm00001d000302	LOC542176	45.2351	3560	45.0097	2784	48.7079	2810	87.4834	7029	84.7922	6833	90.0107	6846	1.15437	1.6006e-37	up
Zm00001d000308	LOC103626048	4.8069	185	7.11528	215	7.37697	208	1.9515	77	1.97512	78	2.25249	84	-1.39818	1.75827e-08	down
Zm00001d000320	LOC103633290	6.69393	405	6.74714	321	5.57054	247	2.13527	132	2.28695	142	1.68016	99	-1.39611	1.01985e-13	down
Zm00001d000357	LOC100273896	3.56877	412	4.42885	386	5.49171	412	10.8013	1139	10.2915	1095	10.8761	1109	1.42546	5.19025e-22	up
Zm00001d000380	LOC100501255	3.89275	203	5.4256	222	6.55016	250	1.39119	74	1.51226	81	1.33458	68	-1.65662	8.66541e-11	down
Zm00001d000390	LOC100285838	3.93265	135	5.71927	154	5.39337	136	1.85976	65	1.93586	68	2.54203	85	-1.00391	0.000198109	down
Zm00001d000400	LOC100274843	6.55998	322	6.05606	233	5.06905	182	0.552458	28	0.722374	37	0.400951	19	-3.13822	1.97507e-32	down
Zm00001d000438	LOC100272924	0.556721	43	1.16956	71	1.49243	84	2.02849	159	3.70774	292	2.07293	154	1.52395	9.28056e-05	up
Zm00001d000443	LOC103646008	10.1698	1298	9.94327	992	11.3679	1063	4.20246	550	4.06969	534	4.02945	487	-1.1204	1.9533e-21	down
Zm00001d001766	LOC100274220	5.95327	248	7.25976	237	6.93049	211	37.0554	1571	35.8871	1526	34.9649	1404	2.66234	4.68611e-101	up
Zm00001d001774	LOC100193751	0.925987	37	0.909522	29	1.37502	40	11.1451	452	10.0517	409	10.3392	397	3.5395	1.44803e-62	up
Zm00001d001781	LOC100382208	1.07242	98	0.94903	68	0.78163	52	2.33221	217	2.51901	235	2.70801	238	1.66143	2.19536e-15	up
Zm00001d001797	LOC100282258	12.7268	765	11.9176	563	11.684	515	4.46889	275	4.77566	294	5.3672	312	-1.07443	6.51059e-15	down
Zm00001d001812	--	1.55283	96	2.01491	98	2.15047	98	0.638674	41	0.676787	43	0.81799	49	-1.17418	5.45237e-05	down
Zm00001d001817	--	1.11895	81	0.90407	51	0.729252	39	0.530595	39	0.303199	23	0.257407	18	-1.09662	0.00666877	down
Zm00001d001827	--	6.54395	781	5.81025	589	5.75881	541	2.36055	313	2.44835	314	2.30485	280	-1.09101	2.36475e-19	down
Zm00001d001832	--	0.764423	26	1.54018	41	1.29815	32	8.38525	288	9.07816	312	9.23317	300	3.14187	4.64924e-35	up
Zm00001d001835	--	1.56598	97	1.16809	57	1.17772	54	0.349096	23	0.173936	12	0.245894	15	-2.05681	9.00385e-08	down
Zm00001d001838	--	1.71464	134	2.06309	127	1.89893	109	0.874212	70	0.654289	53	0.815074	62	-1.03	2.756e-05	down
Zm00001d001847	--	3.62621	569	4.04497	510	3.33816	420	1.08251	199	0.887633	167	1.41342	236	-1.33563	1.86141e-13	down
Zm00001d001849	--	1.54222	141	1.81643	130	1.57002	105	2.80571	261	3.56846	333	3.17453	280	1.19524	4.99163e-10	up
Zm00001d001855	--	4.30688	425	5.16782	395	3.84395	278	1.86261	186	1.66449	166	1.71268	164	-1.10891	1.19747e-10	down
Zm00001d001857	--	2.65706	140	2.52333	105	2.66256	103	0.547368	30	1.02347	56	0.691478	36	-1.52827	3.09583e-07	down
Zm00001d001862	LOC100274748	0.940828	38	1.22578	39	1.07305	32	4.93246	201	5.01215	205	5.69614	220	2.49779	1.06067e-25	up
Zm00001d001865	LOC541613	2.57391	90	3.77461	103	2.8401	73	1.07544	39	1.48196	53	0.743776	25	-1.2252	0.000434043	down
Zm00001d001866	LOC100382732	18.8757	1797	23.7354	1598	23.1692	1515	37.4106	3625	37.7913	3792	39.1666	3732	1.15321	3.87702e-25	up
Zm00001d001871	LOC103645770	1.41558	82	0.962903	44	1.06112	46	0.518298	31	0.194206	12	0.396063	23	-1.37854	0.00121579	down
Zm00001d001877	LOC100272954	4.68073	683	4.76499	548	4.0355	433	9.60645	1432	8.30811	1242	8.4677	1196	1.20323	1.87634e-24	up
Zm00001d001883	LOC100191603	52.3544	5245	56.3144	4448	59.946	4401	178.492	18328	198.061	20314	183.754	18187	1.98181	7.18204e-78	up
Zm00001d001907	LOC100281797	1.46328	35	1.7154	32	1.60052	28	3.67678	89	3.32303	81	2.61266	60	1.24542	8.03123e-05	up
Zm00001d001915	LOC100284646	3.98816	183	4.4865	162	5.38064	182	10.7211	502	11.8742	558	10.7933	480	1.5101	6.52796e-19	up
Zm00001d001937	LOC103645800	11.5409	981	10.775	684	9.93127	623	16.3802	1534	15.8668	1557	16.1063	1508	1.00031	6.55203e-21	up
Zm00001d001943	LOC100279283	0.350801	27	0.664717	40	0.654656	37	3.71436	289	4.31477	337	2.96894	219	2.96605	1.29277e-25	up
Zm00001d001944	LOC103645801	1.41868	116	1.30569	84	1.27362	77	0.556361	47	0.606604	51	0.384769	31	-1.11878	0.00010262	down
Zm00001d001953	LOC100272323	25.5629	3357	27.5697	2849	29.3542	2824	11.7053	1568	11.7858	1584	11.1303	1415	-1.01503	7.14087e-22	down
Zm00001d001963	LOC103645804	4.06559	78	4.27859	65	3.87478	55	0.50469	10	0.348176	7	0.349346	7	-3.06545	1.22068e-12	down
Zm00001d001964	LOC103645805	15.2083	290	20.8865	313	21.7525	304	5.09455	99	6.01077	118	5.85689	108	-1.52712	1.87546e-12	down
Zm00001d001982	LOC100278153	11.8093	329	15.3118	335	16.7277	341	34.5846	982	40.2679	1147	37.9631	1021	1.60441	1.14637e-21	up
Zm00001d001987	LOC100193265	3.74848	237	2.72039	138	2.57514	124	0.661222	52	0.894374	64	0.950655	63	-1.46732	5.03541e-09	down
Zm00001d002000	lox6	18.1344	2535	25.7146	2810	26.1736	2668	7.13136	1028	8.29213	1167	7.87144	1094	-1.33479	3.01907e-15	down
Zm00001d002004	LOC100274427	35.755	2200	21.8778	1061	19.8859	897	7.57298	479	6.09395	385	5.32339	318	-1.78499	2.90263e-15	down
Zm00001d002006	LOC542048	93.5769	14237	113.16	14394	111.633	13254	167.336	29673	186.942	29804	193.715	28689	1.03167	1.2329e-15	up
Zm00001d002012	LOC100191866	3.69132	364	2.78294	215	3.20837	227	1.48616	132	0.914658	94	1.05328	104	-1.29263	2.8874e-10	down
Zm00001d002019	LOC103645828	4.87521	336	5.38248	292	6.60253	334	12.5373	882	13.0404	920	12.394	826	1.41094	1.94748e-20	up
Zm00001d002025	LOC100384122	6.84352	834	4.09401	358	3.00015	270	14.2133	1456	9.22739	951	8.95384	1033	1.28249	3.7464e-06	up
Zm00001d002032	--	0.212012	49	0.460391	82	0.483884	81	0.173444	36	0.131032	31	0.167222	37	-1.10461	0.00647513	down
Zm00001d002035	LOC100282067	198.97	11984	251.831	11923	259.623	11464	404.976	24887	447.355	27567	436.941	25439	1.09653	1.44063e-15	up
Zm00001d002064	LOC606486	31.2228	3119	45.0634	3538	44.9243	3289	79.279	8089	86.7055	8873	84.3245	8149	1.28428	3.68312e-15	up
Zm00001d002069	LOC100303866	31.4569	360	27.5146	248	27.4227	230	101.855	1191	106.287	1246	108.105	1197	2.10843	1.43772e-68	up
Zm00001d002071	LOC100303807	4.03699	46	4.1648	38	4.09587	34	30.0279	347	29.9645	348	28.8159	316	3.07929	2.33628e-52	up
Zm00001d002079	LOC100284048	9.94358	335	11.5568	306	11.0502	273	29.7419	1023	30.9307	1067	31.4297	1024	1.74184	1.30764e-43	up
Zm00001d002121	LOC103645865	32.6468	456	17.9022	197	20.2335	208	3.26912	47	2.40668	35	2.80379	38	-2.81457	9.75652e-23	down
Zm00001d002132	--	7.55907	186	4.52724	88	2.63179	48	11.499	290	8.5931	217	9.66876	231	1.24684	0.000151162	up
Zm00001d002154	LOC100285133	6.3711	788	4.12327	392	3.09679	283	1.72463	225	1.83237	216	2.23599	258	-1.02039	8.50273e-05	down
Zm00001d002157	LOC100381578	0.914234	78	0.578937	39	0.680857	43	0.273378	24	0.193733	17	0.189714	16	-1.48471	0.000217278	down
Zm00001d002158	LOC100280530	4.96868	59	7.16414	67	8.13	71	0.547527	7	0.07037	1	0.646958	8	-3.67678	2.20634e-11	down
Zm00001d002172	--	1.406	254	1.17621	167	1.22861	163	0.268753	50	0.208795	39	0.428356	76	-1.82134	7.46257e-11	down
Zm00001d002175	LOC103645888	1.39256	167	2.24798	212	2.11886	186	3.87728	474	4.6845	574	5.07184	587	1.48448	1.52851e-11	up
Zm00001d002191	LOC100382090	8.49085	691	5.67508	363	5.34421	319	1.34901	113	1.41611	119	1.17478	93	-2.05817	7.63248e-21	down
Zm00001d002193	LOC100283533	7.56813	483	6.32296	318	4.83694	227	2.79652	183	0.712438	47	2.18965	136	-1.48051	0.000140951	down
Zm00001d002240	LOC100283155	6.93014	475	6.07697	327	6.32478	318	2.74055	192	2.22379	156	2.50154	166	-1.13546	4.41291e-13	down
Zm00001d002241	LOC100216700	7.34164	575	5.77026	355	4.82181	278	2.30892	185	2.04765	165	2.18156	166	-1.21524	2.11597e-10	down
Zm00001d002253	LOC100193258	116.02	2130	85.0326	1227	85.0476	1144	42.7154	801	40.676	765	35.3051	627	-1.02981	4.33511e-11	down
Zm00001d002257	--	38.5933	1536	43.6684	1390	49.3539	1463	77.6605	3363	90.7997	3953	89.6702	3728	1.29412	3.80571e-19	up
Zm00001d002277	LOC103645928	7.29558	368	6.59375	262	6.48707	240	2.60806	135	2.82477	146	2.79239	137	-1.06697	1.19764e-10	down
Zm00001d002282	LOC103645929	5.13313	584	6.55771	586	6.22844	519	10.5685	1227	10.2528	1193	11.1841	1230	1.07613	5.43725e-15	up
Zm00001d002286	LOC103645930	4.09095	188	3.06656	111	4.62676	156	1.43296	68	1.42193	67	2.07699	93	-1.01036	0.00023105	down
Zm00001d002302	LOC100382850	10.3123	1126	10.321	886	10.1041	848	4.20356	483	3.47118	411	3.72907	404	-1.16269	4.03612e-24	down
Zm00001d002314	LOC103645941	2.31107	113	2.57151	99	2.06592	74	4.19028	208	5.26103	262	5.54862	261	1.34194	3.16508e-10	up
Zm00001d002316	LOC100383767	8.84534	1148	10.6624	1111	10.8018	1046	117.933	15802	124.587	16755	128.795	16139	3.84424	2.11751e-216	up
Zm00001d002318	LOC100282375	5.93667	199	5.72683	149	6.10155	149	32.7443	1103	5.43038	183	32.0329	1026	2.19943	0.00448206	up
Zm00001d002319	--	1.76677	126	1.01207	57	0.823376	43	2.81688	205	2.13914	156	2.36898	163	1.24661	3.226e-05	up
Zm00001d002338	LOC100279878	114.111	10133	148.117	10483	155.011	10131	46.1762	4243	56.5443	5097	53.767	4571	-1.18956	3.04566e-14	down
Zm00001d002356	LOC100273802	12.098	698	8.28434	376	6.32571	268	4.29541	253	3.17876	188	3.53866	198	-1.04071	2.21516e-05	down
Zm00001d002362	LOC100192977	1.06694	189	0.890451	125	0.926499	120	0.466857	85	0.403448	74	0.338952	59	-1.00449	1.28604e-05	down
Zm00001d002364	LOC100281295	1.94121	58	1.85944	44	2.31531	51	4.66138	142	4.38763	134	4.6811	135	1.40083	3.66873e-09	up
Zm00001d002369	LOC103645961	1.16064	83	1.71285	91	1.26156	65	2.94665	200	3.1892	231	3.02127	196	1.36271	5.23726e-10	up
Zm00001d002372	LOC100381631	2.47841	255	1.47442	120	1.75689	133	7.16016	754	6.08654	639	6.55983	655	2.0234	3.17574e-26	up
Zm00001d002392	--	6.21327	307	6.83739	266	7.84594	284	22.8996	1155	21.6881	1097	23.0551	1101	1.93527	5.93515e-48	up
Zm00001d002405	LOC100273049	3.14439	143	4.4015	157	5.06673	169	13.2666	614	15.612	724	16.0693	704	2.07414	1.12134e-24	up
Zm00001d002409	LOC103645977	5.28065	325	4.90156	237	4.30071	194	1.56255	98	1.33261	84	1.17332	70	-1.59465	7.05448e-16	down
Zm00001d002410	LOC100283318	16.5657	852	22.8236	922	21.8417	823	48.5843	2550	53.5529	2819	47.916	2383	1.53236	6.28204e-24	up
Zm00001d002434	LOC542676	0.075099	9	0.196502	18	0.227739	19	12.1111	1378	12.3337	1407	12.1953	1314	6.44619	4.43027e-146	up
Zm00001d002435	LOC100281353	0.120112	7	0.390676	18	0.117551	5	3.60421	206	3.01509	173	3.35185	182	4.19081	5.40094e-29	up
Zm00001d002436	LOC542074	14.452	905	14.2082	699	16.347	750	116.954	7474	121.811	7807	118.086	7147	3.22646	2.06536e-214	up
Zm00001d002446	LOC100281741	0.281732	34	0.358726	34	0.420212	37	0.485511	59	0.793367	96	0.588712	67	1.04088	0.00341059	up
Zm00001d002451	--	59.7412	2593	74.3026	2535	68.7017	2186	163.972	7270	184.379	8199	173.23	7275	1.60295	5.45479e-38	up
Zm00001d002452	LOC103645995	7.59212	511	9.265	491	8.53743	422	16.819	1157	18.136	1251	17.4535	1137	1.28545	4.16633e-23	up
Zm00001d002454	LOC100281866	0.816319	62	0.660444	39	0.578045	32	0.321338	26	0.16506	14	0.18859	15	-1.27544	0.00314286	down
Zm00001d002476	LOC100285029	3.57679	244	3.11945	168	4.83808	242	0.902066	63	1.34488	94	1.02164	68	-1.57356	2.36265e-09	down
Zm00001d002478	LOC103648421	13.9143	1565	14.4474	1278	14.0784	1161	25.5758	2939	25.979	2994	26.0327	2834	1.10995	2.49343e-35	up
Zm00001d002491	LOC100217100	6.59558	358	7.20485	307	6.38495	254	1.42573	79	1.72323	96	1.38317	73	-1.91027	1.80416e-24	down
Zm00001d002500	LOC100276055	4.78618	56	2.88154	27	1.66428	15	6.61172	79	6.30684	75	4.57937	52	1.1053	0.0074378	up
Zm00001d002512	LOC109943965	3.40631	131	4.21282	127	4.0156	113	1.73609	68	1.48589	59	1.33352	50	-1.10365	8.49482e-06	down
Zm00001d002514	LOC100501404	1.33251	84	1.69787	84	1.56682	73	0.305332	20	0.657753	43	0.567004	35	-1.32632	0.000237134	down
Zm00001d002521	LOC100278820	12.4756	145	14.2853	130	13.2632	113	3.37524	40	4.12188	49	4.36738	49	-1.51436	1.83815e-09	down
Zm00001d002523	LOC100277698	26.8874	1047	30.1515	923	31.5941	902	8.1282	324	7.90851	316	6.85958	259	-1.71097	1.06972e-35	down
Zm00001d002536	LOC103646021	1.01773	94	1.81017	131	1.4277	97	6.69327	630	7.4481	703	6.66387	594	2.53356	5.27561e-34	up
Zm00001d002539	LOC100304218	2.79393	330	1.68446	157	1.3432	117	9.27006	1116	8.28918	1001	8.89371	1014	2.41166	1.33921e-26	up
Zm00001d002540	LOC542224	26.1669	2433	29.7504	2235	30.5962	2112	102.157	9979	110.783	10851	103.587	9580	2.13069	1.88288e-78	up
Zm00001d002543	LOC107825453	128.15	1773	93.7692	1020	95.0587	964	44.5893	630	33.9321	481	33.3247	446	-1.26598	9.71231e-14	down
Zm00001d002545	LOC100279070	1.04189	107	1.13751	98	1.2214	90	8.15095	872	8.20263	896	8.43396	879	3.14132	5.26016e-100	up
Zm00001d002546	--	153.653	3243	114.317	1897	101.706	1573	45.3377	978	33.2432	719	31.0895	635	-1.51512	5.91652e-16	down
Zm00001d002549	LOC100501780	0.429652	18	0.702357	23	1.09387	33	2.20999	91	2.26782	94	1.70864	67	1.69761	1.0052e-05	up
Zm00001d002550	LOC100274460	2.34298	189	3.04645	193	3.74475	221	7.77139	638	8.76461	722	8.54604	665	1.69846	1.10836e-18	up
Zm00001d002553	LOC103646033	1.83476	302	1.54293	200	1.12437	136	0.354579	59	0.324933	54	0.461928	77	-1.72854	1.05736e-10	down
Zm00001d002573	LOC103646038	4.53488	377	5.58019	365	5.78355	352	10.8265	918	12.558	1068	11.5876	931	1.37806	1.20299e-19	up
Zm00001d002584	LOC110436549	0.593012	20	0.878582	23	0.767167	19	3.69435	125	3.54031	120	4.62237	148	2.63728	1.70522e-17	up
Zm00001d002600	LOC100194237	1.60691	189	0.972945	160	1.20658	165	0.909544	92	0.542068	80	0.445136	70	-1.11998	1.60094e-07	down
Zm00001d002601	LOC541973	92.2384	3742	65.9992	2105	67.0198	1993	13.4323	557	10.2654	427	8.61987	339	-2.56213	4.36605e-44	down
Zm00001d002607	LOC100284989	6.45029	369	5.76647	260	6.17974	260	2.22033	130	1.79423	106	1.85028	103	-1.40739	3.62044e-16	down
Zm00001d002609	LOC100383878	1.06557	68	0.795097	40	0.716357	34	0.333009	22	0.304758	20	0.324969	20	-1.18834	0.00248833	down
Zm00001d002611	LOC100283786	15.471	958	11.5589	637	12.8386	642	21.0879	1530	18.7584	1646	20.5	1464	1.0435	4.60671e-20	up
Zm00001d002613	--	0.177187	17	0.446203	33	0.456659	32	0.80529	77	0.915792	88	0.5527	52	1.32207	0.00208087	up
Zm00001d002656	LOC103646072	6.71091	1106	6.81215	850	6.9726	810	2.53093	414	2.39178	398	2.99928	458	-1.13883	3.69158e-19	down
Zm00001d002669	LOC100381838	5.68699	729	6.54296	659	8.10965	762	1.72801	227	2.10117	276	1.84277	229	-1.59951	3.40212e-18	down
Zm00001d002671	--	3.5049	138	3.96741	122	4.15326	120	0.960072	39	1.18962	48	0.542929	21	-1.85361	2.02198e-09	down
Zm00001d002673	LOC103646078	4.89838	410	4.15323	273	3.58971	220	1.38777	119	1.38137	119	1.21413	99	-1.42077	9.61725e-14	down
Zm00001d002674	LOC109943971	3.03122	136	2.51173	88	4.10129	128	1.10987	50	1.42422	65	1.32757	57	-1.06044	0.000198138	down
Zm00001d002680	LOC100275695	1.11187	104	0.81692	63	1.09472	75	1.91103	184	1.89698	180	1.7289	159	1.09767	2.16893e-07	up
Zm00001d002687	LOC100192011	3.66508	262	4.42199	249	5.11957	268	12.6179	921	16.8612	1234	14.0168	969	1.96241	1.2078e-26	up
Zm00001d002704	LOC100273297	54.6304	5719	67.0232	5515	70.814	5433	176.732	18896	196.566	21078	195.775	19827	1.80278	2.56384e-41	up
Zm00001d002707	LOC100273251	0.734358	46	0.413297	21	0.363111	17	3.57793	227	2.95855	188	3.10271	187	2.85239	3.02737e-24	up
Zm00001d002708	LOC103646092	2.81043	426	3.10433	370	2.93693	327	0.97126	151	1.04911	163	1.06733	157	-1.27683	2.90272e-16	down
Zm00001d002714	LOC100285352	5.05808	207	5.55086	179	8.14593	247	0.788473	33	0.864298	39	0.99668	42	-2.52209	1.57982e-18	down
Zm00001d002726	LOC100216962	5.51845	844	5.2197	642	5.09394	525	2.02794	226	0.835508	160	0.954981	161	-1.89146	2.53751e-31	down
Zm00001d002730	LOC100275524	3.27058	147	2.76105	97	3.15798	104	0.806764	37	1.29867	60	0.923914	40	-1.35634	1.89297e-06	down
Zm00001d002736	--	2.56972	276	3.831	324	3.87784	306	0.773231	85	0.680829	75	0.877787	92	-1.8979	1.20487e-15	down
Zm00001d002756	LOC100384008	1.18174	69	1.64923	76	2.07247	89	2.64842	158	2.82998	169	2.85253	161	1.00803	0.000113801	up
Zm00001d002759	LOC100194205	13.459	973	17.1931	977	17.1581	909	5.07875	375	5.43918	403	5.23142	366	-1.36214	2.13694e-19	down
Zm00001d002760	LOC8083350	0.193624	10	0.120938	5	0.291973	11	1.90597	93	2.21814	108	2.04331	94	3.48166	5.76872e-18	up
Zm00001d002762	LOC100285687	4.39838	164	4.0289	118	3.85162	106	10.8373	413	11.5033	439	11.606	419	1.70127	6.43277e-28	up
Zm00001d002770	LOC103646122	3.36969	555	2.60633	378	3.17831	411	1.26792	242	1.45948	226	1.08062	184	-1.06296	8.12275e-12	down
Zm00001d002773	LOC100273368	5.65631	260	5.12559	186	6.66655	225	15.3975	723	18.6795	879	16.8702	750	1.78521	2.15981e-28	up
Zm00001d002774	--	16.1429	331	21.7074	350	24.028	361	5.42021	114	5.95001	125	7.07452	141	-1.50182	9.53409e-12	down
Zm00001d002788	LOC103646129	1.92179	91	2.60157	97	3.57664	124	0.777664	38	1.02862	50	1.16071	53	-1.20262	0.000376804	down
Zm00001d002790	LOC100282731	4.40334	532	5.61811	543	5.4508	497	8.82401	1098	11.0144	1385	10.28	1211	1.19451	4.48235e-13	up
Zm00001d002797	LOC100382320	8.26008	1187	9.31925	1038	10.1024	1056	3.513	517	3.95485	552	3.77867	510	-1.08888	1.27298e-16	down
Zm00001d002802	LOC103646134	3.86127	182	4.22658	156	5.17691	179	2.29386	111	1.49463	72	1.66344	76	-1.04093	2.80315e-05	down
Zm00001d002811	LOC100284693	8.86192	797	8.77451	620	9.19311	605	3.02053	278	3.69107	341	3.30422	289	-1.1749	5.13221e-17	down
Zm00001d002812	LOC100381913	4.36674	287	4.18959	207	3.79558	179	1.59035	104	1.43249	95	1.79801	109	-1.13459	2.21353e-09	down
Zm00001d002815	LOC100277720	3.41628	140	4.38296	141	3.67116	110	0.977007	41	1.34744	57	1.34683	54	-1.38884	1.92816e-07	down
Zm00001d002825	LOC100281835	1.2769	59	2.01334	72	1.92186	65	0.392144	19	0.685298	32	0.675174	30	-1.32009	0.000592511	down
Zm00001d002828	LOC100273446	1.94875	181	2.8375	207	2.02084	137	4.43356	419	3.4384	326	3.84632	344	1.01875	4.87784e-07	up
Zm00001d002850	LOC100285451	11.6398	439	17.7629	526	14.6436	404	27.2285	1047	28.1523	1086	25.9865	947	1.1249	6.93645e-11	up
Zm00001d002881	LOC100191393	2.40915	224	2.47434	181	2.3617	161	0.914809	87	1.04777	100	0.661523	60	-1.21952	6.93558e-08	down
Zm00001d002902	LOC109939355	6.38506	231	4.42697	126	2.42487	65	2.21312	82	1.50724	56	0.882461	31	-1.28783	0.00211763	down
Zm00001d002934	LOC100192643	0.378307	17	1.05217	37	0.883732	29	1.75674	79	1.56247	71	2.3994	102	1.53593	0.000218759	up
Zm00001d002954	LOC100285749	1.85225	178	1.70374	116	1.60324	107	3.3551	307	2.77445	260	2.99856	269	1.05318	2.10804e-09	up
Zm00001d002960	LOC103646190	6.94459	142	8.34725	134	5.99642	90	17.4927	364	15.6018	326	14.9926	296	1.40957	8.53212e-15	up
Zm00001d002966	LOC100384792	7.29622	492	5.81348	308	5.16045	255	2.74308	189	2.20811	153	2.39787	157	-1.07446	1.14403e-08	down
Zm00001d002979	LOC100277077	0	0	0.035628	4	0.037794	3	0.58233	65	0.570803	64	0.536864	57	4.68668	2.22893e-12	up
Zm00001d002996	LOC100275181	0.439573	24	0.566086	24	0.704297	28	1.64551	91	1.58686	88	0.967308	51	1.54643	3.23981e-05	up
Zm00001d003005	LOC100191599	6.19341	95	5.14348	62	5.38716	61	1.97354	31	1.4415	23	1.47045	22	-1.53103	2.81381e-06	down
Zm00001d003012	LOC100192570	11.8914	634	14.9303	625	15.1818	593	5.12668	279	5.08064	278	4.86864	251	-1.23756	3.05345e-15	down
Zm00001d003035	LOC100382755	8.58895	438	9.67135	388	10.0721	377	22.1993	1157	21.2033	1108	20.2906	1001	1.4088	1.14372e-30	up
Zm00001d003037	LOC103646221	0.416843	24	0.438652	20	0.254349	11	1.10682	66	1.25052	75	1.05606	60	1.86277	3.65834e-07	up
Zm00001d003041	LOC100276584	3.13662	56	6.51014	92	4.93721	65	0.681146	13	0.61746	12	0.601981	11	-2.62753	3.01482e-09	down
Zm00001d003048	LOC103646229	1.74173	290	2.0292	266	2.15625	264	10.713	1822	11.2898	1925	11.1288	1792	2.72367	8.24593e-100	up
Zm00001d003090	--	0.591755	40	0.862478	45	0.529422	26	1.545	105	1.29589	87	1.05184	67	1.19265	0.000244541	up
Zm00001d003099	LOC100273927	1.79696	114	1.21511	61	1.5486	71	0.392587	27	0.571752	39	0.476131	30	-1.35582	3.51759e-05	down
Zm00001d003104	LOC100273542	16.6953	984	21.5884	1000	21.9439	948	4.96157	299	5.55819	336	5.19451	297	-1.69635	3.22675e-26	down
Zm00001d003107	LOC100275131	2.78388	109	1.57393	49	1.09954	32	0.636984	26	0.419467	17	0.106213	4	-1.98265	0.000721095	down
Zm00001d003108	LOC542148	1.1128	106	1.43664	93	0.834108	49	0.232862	25	0.192377	27	0.490819	29	-1.61267	4.36486e-06	down
Zm00001d003129	LOC100279386	4.70987	1141	4.4206	842	4.59202	815	7.95001	1966	8.12968	2016	8.32766	1951	1.06933	1.40826e-28	up
Zm00001d003144	LOC103646260	1.61447	129	1.98954	125	2.49795	146	0.487323	40	0.386799	32	0.582322	45	-1.82041	7.8567e-10	down
Zm00001d003157	LOC542733	1338.95	139257	1555.59	127166	1641.72	125139	2673.51	284031	2965.99	316020	2880.48	289856	1.14826	2.77368e-21	up
Zm00001d003158	--	1.08914	92	0.958151	64	0.87747	54	0.192702	17	0.061902	6	0.16816	14	-2.50991	1.75443e-09	down
Zm00001d003160	LOC103648545	4.71247	254	5.91346	251	6.17847	244	1.37716	76	2.32288	129	1.91089	100	-1.33346	9.22632e-08	down
Zm00001d003164	LOC100192012	26.5692	1202	20.7078	737	21.7024	720	8.74344	404	8.13711	377	8.40269	368	-1.21032	1.30318e-18	down
Zm00001d003172	LOC100277137	45.2212	1167	25.1442	510	18.056	342	15.0812	398	9.40505	249	9.5653	239	-1.13751	0.000314023	down
Zm00001d003173	--	4.60679	250	6.40195	267	7.45277	271	1.94821	110	2.00873	112	1.83318	98	-1.35073	6.43832e-10	down
Zm00001d003174	LOC100383092	6.40382	335	6.94409	285	7.51136	288	2.5493	136	2.75466	148	2.40351	122	-1.19219	6.8945e-12	down
Zm00001d003183	LOC103646275	6.09628	318	3.53283	145	3.13306	120	1.35368	72	0.724681	39	0.754069	38	-1.93764	1.4674e-08	down
Zm00001d003184	LOC103646276	8.30254	386	6.81537	249	6.18966	211	1.95908	93	1.36974	66	1.43668	65	-1.91773	5.29729e-19	down
Zm00001d003186	LOC109943986	57.7893	3890	68.1534	3606	64.4968	3182	219.525	15091	221.574	15276	201.029	13090	1.99165	2.81574e-78	up
Zm00001d003187	LOC103646278	34.4547	1846	24.8452	1050	20.7107	817	9.56235	534	8.82422	497	7.12601	378	-1.37928	3.2257e-12	down
Zm00001d003195	LOC100283103	5.44884	108	6.7419	105	6.25261	91	10.3435	208	12.9488	262	11.178	213	1.13893	4.36401e-08	up
Zm00001d003196	LOC100193495	4.90914	441	2.85771	202	2.93738	194	1.68119	155	0.968049	89	0.888087	78	-1.35828	8.16363e-06	down
Zm00001d003208	LOC103646286	7.94073	486	10.6276	512	9.20405	413	2.8851	181	4.31622	271	3.44683	205	-1.13704	4.81551e-08	down
Zm00001d003209	LOC100281734	4.56951	304	5.51073	288	5.98588	292	70.2302	4762	78.2978	5324	75.2227	4831	4.04069	1.05284e-195	up
Zm00001d003212	LOC100273422	0.669697	46	0.888675	48	0.873809	44	1.72504	125	2.21913	155	1.46975	97	1.41063	9.01466e-07	up
Zm00001d003228	LOC107403167	3.18725	264	3.32947	217	2.82278	172	18.8844	1598	17.921	1521	17.1235	1373	2.76533	1.06412e-119	up
Zm00001d003247	LOC542252	16.0875	1547	23.3547	1765	21.6726	1528	59.8672	5878	69.1057	6805	68.0956	6333	1.928	8.6338e-33	up
Zm00001d003250	LOC100193239	4.86267	771	4.8669	606	4.96782	577	8.71992	1411	9.09085	1475	8.68677	1331	1.08945	1.75582e-26	up
Zm00001d003271	--	67.9721	2914	70.9064	2390	68.2385	2144	121.89	5338	130.923	5750	125.173	5192	1.10773	1.96788e-33	up
Zm00001d003272	LOC100280960	0.902402	55	1.6251	77	1.615	72	0.44816	28	0.528914	33	0.518426	31	-1.20924	0.0012369	down
Zm00001d003277	LOC100285930	1.6931	208	1.88151	182	2.05415	180	4.31128	487	4.99786	622	5.57724	459	1.42928	5.93433e-16	up
Zm00001d003278	--	0.310798	24	0.239085	15	0.226713	13	0.549239	43	0.599999	47	0.571192	42	1.34067	0.000880499	up
Zm00001d003279	LOC109944158	1.72141	47	2.03369	44	1.74117	35	8.71964	242	9.1137	254	7.7046	203	2.44798	5.07952e-28	up
Zm00001d003280	LOC100285930	1.52736	121	2.31081	143	2.22929	129	5.6596	450	6.16562	487	5.78062	443	1.76696	7.02502e-20	up
Zm00001d003283	LOC100382386	5.16516	450	6.04226	413	5.81749	371	17.9283	1593	17.9775	1602	15.5472	1308	1.83539	1.74407e-47	up
Zm00001d003301	LOC103646317	0.470205	53	0.413198	37	0.353062	29	1.32371	151	1.97222	226	1.63712	177	2.21705	3.75967e-16	up
Zm00001d003306	LOC100284348	0.950483	23	1.37645	26	1.98422	35	3.35569	83	4.99841	123	4.57812	107	1.84617	2.20092e-07	up
Zm00001d003317	LOC109943987	3.66307	165	4.52925	160	3.08732	102	1.20743	56	0.609513	28	1.05523	46	-1.73481	1.35874e-08	down
Zm00001d003333	LOC103646329	10.4909	2083	10.8725	1687	11.9066	1728	27.0157	5412	26.7807	5489	27.9485	5479	1.54835	1.17734e-51	up
Zm00001d003358	LOC103646338	0.356159	6	0.431311	6	0.473966	6	7.13134	111	8.66995	135	9.2355	136	4.38846	4.54758e-24	up
Zm00001d003363	LOC100285093	0.079381	3	0	0	0.250584	5	8.21586	214	7.36486	192	6.99601	173	6.15408	1.73531e-27	up
Zm00001d003368	LOC100381510	10.6236	1655	5.40085	674	5.29944	621	2.29167	380	1.60454	262	1.60298	248	-1.68753	2.57833e-10	down
Zm00001d003370	LOC103646344	7.64641	152	4.24244	67	4.19919	61	1.93817	40	1.34113	28	0.950281	19	-1.66106	2.02494e-05	down
Zm00001d003373	LOC103646347	1.9006	208	1.00335	86	0.911886	75	0.640782	72	0.529523	59	0.417764	44	-1.03909	0.00324987	down
Zm00001d003381	LOC100285655	3.72229	203	3.58345	154	3.71102	149	1.11202	62	1.15831	65	1.21926	65	-1.41526	1.97139e-11	down
Zm00001d003404	LOC100382921	0.585014	31	0.28091	12	0.541647	21	1.61066	86	2.78231	148	2.26479	114	2.44559	4.58654e-11	up
Zm00001d003406	LOC100281805	3.63614	464	1.65057	166	1.48629	140	0.371103	50	0.255134	34	0.281771	35	-2.63369	4.94378e-13	down
Zm00001d003418	LOC103646362	19.5092	504	26.8048	544	26.6545	505	8.70342	230	6.99843	185	9.64221	241	-1.28806	7.78256e-11	down
Zm00001d003427	LOC100285160	13.8694	1621	9.18448	844	8.95449	767	4.7133	563	3.49997	419	3.65971	414	-1.19273	1.73281e-09	down
Zm00001d003438	LOC100383912	34.8922	2906	40.9703	2682	42.9589	2622	77.0115	6550	84.2545	7187	84.8884	6839	1.28994	3.76712e-25	up
Zm00001d003463	LOC103646370	0.168576	5	0.574252	14	0.303426	7	3.61481	109	3.33588	100	3.65083	104	3.54731	1.44978e-17	up
Zm00001d003495	LOC100273399	3.91758	550	5.34753	509	4.99947	445	6.16739	1274	5.80477	1180	5.9711	1119	1.21828	5.44027e-25	up
Zm00001d003505	LOC103646381	1.16179	47	0.913733	29	1.41663	42	10.728	436	11.8041	481	11.0546	426	3.48833	2.80448e-63	up
Zm00001d003508	LOC100384677	3.12974	287	4.82152	347	4.33676	291	15.9334	1488	16.5089	1547	15.6537	1385	2.20829	6.63438e-39	up
Zm00001d003522	LOC100273302	1.21857	94	1.49105	90	1.1523	66	2.1783	170	2.31396	179	2.30807	169	1.03016	1.05126e-06	up
Zm00001d003524	--	4.96455	289	8.10017	370	6.98977	298	2.28858	136	2.16911	130	1.97117	111	-1.39841	7.42746e-10	down
Zm00001d003525	LOC100282911	2.13342	378	1.76611	239	2.66054	236	0.577836	68	0.384764	68	0.524115	68	-2.06746	3.9567e-26	down
Zm00001d003538	LOC107403158	3.29979	62	3.9119	58	4.79785	66	1.48468	29	0.962279	19	1.02	19	-1.52088	4.28405e-05	down
Zm00001d003549	LOC100274197	1.75675	91	1.62507	66	1.71909	65	0.420289	23	0.462294	25	0.723302	36	-1.41147	2.44211e-05	down
Zm00001d003575	LOC100273652	2.80031	135	3.18062	121	3.38329	120	0.217428	11	0.185923	10	0.288052	14	-3.45681	3.62439e-23	down
Zm00001d003584	opr5	8.80332	581	11.3648	582	9.83986	482	55.7033	3779	67.3359	4545	65.6324	4206	2.89916	2.65138e-93	up
Zm00001d003588	--	8.26571	270	4.98524	129	4.50178	107	1.48998	51	1.75784	60	1.25404	39	-1.72344	2.886e-08	down
Zm00001d003598	LOC100217235	3.85412	244	4.65888	230	3.84151	177	0.897398	58	0.780078	52	1.50473	85	-1.75636	4.43452e-12	down
Zm00001d003621	LOC100193043	8.92107	1637	6.26925	871	6.18504	764	3.34581	609	2.50952	470	2.66007	523	-1.00877	1.53599e-07	down
Zm00001d003650	LOC103646441	2.60855	67	3.2887	66	3.16182	59	5.10408	133	6.94667	181	5.02526	124	1.15726	8.44899e-06	up
Zm00001d003657	--	0.157812	11	0.344428	18	0.361713	18	8.0763	548	8.4648	576	7.50711	483	5.06075	4.27178e-80	up
Zm00001d003669	LOC100383970	4.23385	246	5.21664	238	4.94912	211	7.87727	466	8.25263	490	9.17792	515	1.05251	5.80577e-11	up
Zm00001d003712	LOC111258510	87.69	4891	107.652	4741	110.744	4545	200.729	11478	231.552	13266	219.053	11847	1.32847	9.80647e-23	up
Zm00001d003715	LOC100286112	2.1649	106	2.0273	78	2.08754	75	1.00508	51	0.710322	36	0.765255	37	-1.08168	0.00014194	down
Zm00001d003725	--	50.5095	921	47.3875	679	38.2037	511	6.25129	117	5.82439	109	6.09068	108	-2.66152	8.85407e-59	down
Zm00001d003730	--	130.337	3392	101.715	1977	86.949	1659	30.4209	772	28.1209	699	20.8983	476	-1.84251	1.16055e-21	down
Zm00001d003742	LOC100281427	3.20397	381	3.93382	388	4.01956	359	6.23396	799	7.52532	966	7.53913	915	1.21162	4.64002e-13	up
Zm00001d003745	LOC100274458	1.3342	80	1.84773	87	1.85154	82	0.700995	43	0.525038	33	0.563429	33	-1.23869	7.46038e-05	down
Zm00001d003756	--	1.22461	47	0.873323	26	1.21663	34	2.8972	112	3.05078	118	2.91741	107	1.6434	2.11572e-09	up
Zm00001d003763	LOC103646490	16.0039	281	11.0159	153	10.4769	135	2.36883	43	1.16949	22	3.40522	58	-2.18344	2.73454e-10	down
Zm00001d003779	LOC100216614	5.21904	311	3.74684	176	2.9645	130	1.96167	120	1.17715	72	1.26502	73	-1.20238	3.04646e-05	down
Zm00001d003784	LOC100384311	2.6244	219	2.66941	175	2.27782	139	1.04463	89	0.372839	32	0.585991	48	-1.67885	3.19762e-07	down
Zm00001d003786	LOC100274763	3.55058	615	2.94953	402	2.37964	302	0.962238	171	1.01966	181	0.675812	114	-1.49599	4.43452e-12	down
Zm00001d003790	--	2.8831	147	3.33629	134	3.58476	134	1.26139	66	1.04694	55	1.22189	61	-1.22364	2.75718e-07	down
Zm00001d003791	LOC103646503	1.58418	195	0.860155	83	1.08675	98	0.231404	29	0.448154	57	0.260767	31	-1.65986	5.68623e-06	down
Zm00001d003794	--	3.70102	454	2.8492	275	2.6309	237	0.732798	92	0.652421	82	0.736653	88	-1.87383	2.0398e-20	down
Zm00001d003841	LOC100284523	13.0132	620	16.5958	594	16.2226	544	2.32433	114	2.75271	134	3.33965	154	-2.15928	2.96756e-31	down
Zm00001d003850	LOC100281271	7.29948	472	6.72209	342	7.18163	340	1.90582	126	2.09201	139	1.93924	122	-1.59218	2.99294e-24	down
Zm00001d003852	LOC100282091	4.11821	182	5.20034	180	4.22562	137	1.75532	79	1.37579	63	1.57804	68	-1.27683	1.69318e-08	down
Zm00001d003857	LOC100283947	244.683	23767	237.139	18105	216.938	15444	100.117	9934	81.4622	8107	83.6587	7863	-1.16003	1.31193e-28	down
Zm00001d003866	LOC100192493	2.89029	171	2.96928	138	2.74557	119	0.836286	51	0.753572	46	0.52758	31	-1.76366	3.42763e-12	down
Zm00001d003884	LOC103646542	6.30413	326	8.88179	361	9.44417	358	23.2855	1228	24.2418	1282	24.0305	1200	1.77773	1.6708e-25	up
Zm00001d003890	LOC100382918	3.66037	272	3.24879	190	3.47919	189	6.34084	480	6.38762	485	6.7533	485	1.14287	2.46716e-16	up
Zm00001d003903	--	2.12836	80	1.90729	56	3.37812	93	3.84975	147	4.87142	187	4.75071	172	1.10483	8.19242e-05	up
Zm00001d003931	LOC100285772	0.624023	50	0.745042	47	0.655854	38	0.118634	10	0.186769	16	0.221286	17	-1.67057	0.000103598	down
Zm00001d003945	LOC100285383	31.0507	2836	27.5994	1982	27.7966	1853	12.7553	1185	10.5398	966	11.8054	1039	-1.07408	7.32169e-22	down
Zm00001d003978	LOC103646579	3.61921	91	4.29624	85	3.31134	61	0.601913	16	0.4349	12	0.324077	8	-2.74381	1.65743e-12	down
Zm00001d003981	LOC100281014	8.07227	137	7.65283	102	10.1747	126	20.3439	352	22.4948	390	19.5211	320	1.51144	1.69024e-16	up
Zm00001d003993	LOC100192755	1.15441	75	1.6259	83	1.65958	79	3.60975	240	3.87379	258	3.15906	199	1.51216	1.44775e-11	up
Zm00001d003994	LOC100191910	0	0	0.106247	6	0.05656	3	1.08462	74	0.904358	62	1.15563	74	4.49592	3.19325e-13	up
Zm00001d003996	LOC103646589	3.65437	278	3.68555	220	3.61078	201	1.48188	115	1.12091	88	1.13842	84	-1.3064	7.00265e-12	down
Zm00001d004013	LOC100216698	7.76246	483	9.78904	478	10.3097	470	3.02322	192	2.92739	187	3.01952	182	-1.39314	5.19919e-16	down
Zm00001d004015	LOC103646598	2.97554	171	3.89964	177	4.8407	204	1.42751	84	1.51659	90	1.76064	98	-1.07207	3.03945e-05	down
Zm00001d004022	LOC100193184	26.9393	2165	33.6308	2100	37.6781	2213	10.0685	837	13.071	1089	11.7621	903	-1.24025	5.53666e-13	down
Zm00001d004033	LOC103648739	11.6931	1018	9.9007	677	10.5787	675	4.54785	405	3.19149	285	4.01181	338	-1.21521	4.84725e-15	down
Zm00001d004051	LOC100284331	12.653	449	9.92285	277	7.3117	191	4.1178	150	5.03502	183	3.38768	117	-1.00967	5.26339e-05	down
Zm00001d004053	LOC100275755	3.10462	585	2.13646	351	2.63402	357	0.928367	185	0.655327	136	0.75532	163	-1.41875	5.62291e-15	down
Zm00001d004070	LOC100284101	45.8551	4088	26.8905	1908	24.4444	1622	15.2111	1421	9.65397	900	11.4125	1004	-1.16193	1.3062e-06	down
Zm00001d004072	LOC103646618	0.46881	45	0.835353	62	1.07542	75	0.144931	14	0.242439	24	0.347093	32	-1.44414	0.00241244	down
Zm00001d004086	LOC100274230	2.35967	149	2.98649	148	2.25155	104	9.04059	582	8.80327	568	9.15326	558	2.06864	3.83049e-39	up
Zm00001d004099	LOC100279189	1.32228	336	1.09018	218	1.08476	201	0.34621	89	0.333355	87	0.32358	80	-1.56377	3.13618e-16	down
Zm00001d004138	LOC100285326	31.7038	1768	38.1751	1689	43.3624	1785	96.9779	5188	106.376	5718	105.146	5300	1.58426	6.41101e-28	up
Zm00001d004152	LOC100277740	10.614	953	9.93629	703	11.276	745	4.17446	359	4.08502	357	3.9989	328	-1.22354	1.94447e-23	down
Zm00001d004162	--	9.79364	158	9.83984	125	10.4989	124	2.77236	46	3.45984	58	3.55422	56	-1.3671	1.50068e-08	down
Zm00001d004167	LOC103646662	7.67726	733	8.38031	629	8.6009	602	1.67378	164	1.42864	140	1.37939	128	-2.21582	1.00338e-50	down
Zm00001d004200	LOC100283688	4.68756	261	4.01698	177	5.01704	203	1.09585	65	1.66606	98	1.06338	60	-1.54292	1.86966e-10	down
Zm00001d004298	--	1.17566	28	0.886233	17	0.856512	15	2.0864	50	2.51312	60	2.56644	58	1.48602	6.92825e-05	up
Zm00001d004300	LOC100280669	21.0985	2669	19.9711	1996	19.4659	1865	39.2245	5468	38.2027	5262	40.914	5367	1.28756	2.23684e-52	up
Zm00001d004335	LOC103646769	0.78484	128	0.755128	97	0.787233	94	4.32256	720	3.47839	581	3.3205	524	2.49337	3.14971e-51	up
Zm00001d004339	LOC103646774	4.41631	548	2.30796	225	1.70548	155	1.023	130	0.839833	107	0.64021	77	-1.50867	1.06238e-05	down
Zm00001d004340	LOC100281395	79.4587	7383	84.919	6005	82.5294	5440	26.076	2477	25.2512	2398	25.5796	2301	-1.41286	6.29969e-71	down
Zm00001d004366	LOC103646792	1.40336	90	1.56774	79	1.38057	65	18.706	1217	18.7798	1225	18.2692	1126	3.91075	5.68496e-161	up
Zm00001d004372	LOC100193682	14.2623	2176	15.9283	1901	14.939	1664	31.6471	4861	32.4061	5000	33.0639	4803	1.32867	1.36477e-43	up
Zm00001d004413	LOC100216722	75.2429	5117	90.8746	4858	98.5408	4912	169.266	11759	186.588	13000	176.382	11606	1.24656	1.45048e-20	up
Zm00001d004424	--	1.36829	84	2.27733	110	2.01243	90	0.110572	7	0.281077	18	0.301574	18	-2.7685	4.49052e-11	down
Zm00001d004440	LOC103646846	0.798409	68	0.930356	63	1.1792	74	0.296812	26	0.419002	37	0.292121	25	-1.26458	0.000340428	down
Zm00001d004448	LOC100281162	4.21052	384	3.81209	274	4.19253	281	0.845916	79	0.736869	69	0.439967	39	-2.35262	1.5831e-24	down
Zm00001d004489	--	3.21991	233	3.03216	164	2.43577	131	0.605157	42	0.652669	42	0.897002	63	-1.83931	3.59123e-12	down
Zm00001d004491	LOC103646871	0.526888	32	0.821731	39	0.698277	31	3.17088	192	3.20301	194	2.7204	156	2.37279	3.37437e-20	up
Zm00001d004500	--	0.283874	20	0.249549	14	0.234079	12	0.665049	47	0.722225	51	0.625683	42	1.59475	7.52985e-05	up
Zm00001d004506	LOC100280034	0.625033	50	0.632006	40	0.622441	37	0	0	0	0	0.04405	4	-5.00036	1.07823e-08	down
Zm00001d004509	LOC100281754	8.44969	718	12.2208	816	13.3173	829	4.96328	431	4.719	411	4.56239	375	-1.01634	1.36726e-07	down
Zm00001d004524	LOC100284713	1.0832	43	0.821112	26	0.978718	29	2.18411	89	2.35356	96	1.80736	70	1.36641	7.1939e-06	up
Zm00001d004526	LOC103646882	5.13097	747	6.66607	762	6.3712	679	11.3978	1693	13.417	1999	12.982	1827	1.29774	4.31559e-18	up
Zm00001d004559	LOC103646897	12.754	2362	14.7941	2161	15.7509	2202	24.8325	4750	30.1812	5774	31.4736	5680	1.23386	2.16623e-16	up
Zm00001d004614	LOC100285369	17.3829	373	19.3234	326	24.9116	391	46.4668	1017	59.449	1305	50.2299	1041	1.58282	2.75467e-18	up
Zm00001d004637	--	3.61345	152	3.28576	109	3.026	93	1.42869	62	0.982006	43	1.0832	44	-1.25959	1.27523e-06	down
Zm00001d004664	LOC100381980	0.79104	55	1.08143	59	1.07245	54	2.65444	187	1.93632	137	1.86359	124	1.37095	2.06219e-07	up
Zm00001d004706	LOC100272668	1.99116	203	2.21507	178	2.4563	183	6.68744	692	6.7828	703	5.73216	563	1.76149	2.032e-30	up
Zm00001d004716	LOC103646963	4.41413	696	4.40797	568	4.71929	550	1.44724	238	1.56168	266	1.39979	220	-1.35031	9.38387e-23	down
Zm00001d004726	LOC103648927	2.77622	157	3.1718	141	3.3479	139	1.08027	63	1.04295	61	1.12521	62	-1.26407	3.31445e-08	down
Zm00001d004731	LOC100382449	8.85844	764	10.9375	739	10.9569	689	17.7377	1555	20.3814	1800	18.7171	1561	1.12881	1.02346e-15	up
Zm00001d004734	LOC542088	5.20602	366	6.7472	373	5.92713	306	19.9202	1429	19.5614	1408	20.5537	1397	1.98669	2.50367e-50	up
Zm00001d004762	LOC100384206	20.7648	1879	27.0882	1927	26.8035	1778	8.4505	782	9.13756	848	7.52725	659	-1.33224	3.90887e-18	down
Zm00001d004763	LOC103647003	4.87526	307	2.82235	140	2.66972	124	1.36602	88	0.683668	45	0.872416	54	-1.58217	1.58229e-06	down
Zm00001d004775	LOC103647008	1.25552	271	0.782558	141	1.08375	183	0.365616	82	0.4575	94	0.401342	91	-1.15693	9.43441e-07	down
Zm00001d004810	LOC100381618	5.6937	1013	2.85601	398	2.554	334	1.69079	305	1.42286	257	1.57901	269	-1.0142	0.000369682	down
Zm00001d004822	--	1.81294	87	1.19477	45	2.07956	73	0.277571	14	0.391846	20	0.301153	14	-2.112	1.70764e-07	down
Zm00001d004856	LOC100193032	2.88588	235	2.92614	187	2.45988	147	0.919174	77	0.64478	54	0.794581	63	-1.5656	1.58999e-12	down
Zm00001d004861	LOC103647038	2.81803	430	1.88419	237	1.73411	205	0.741305	117	0.71604	124	0.836127	136	-1.18868	1.06991e-07	down
Zm00001d004881	LOC103647057	0.855142	27	1.38203	34	0.773683	18	3.1471	101	3.10116	99	2.57381	78	1.78588	5.16397e-08	up
Zm00001d004885	LOC103648965	5.89661	592	4.71911	363	4.17163	291	1.75059	166	1.57445	145	1.86988	183	-1.3192	7.5308e-11	down
Zm00001d004894	LOC100279574	0.209328	9	0.626854	21	0.86107	26	1.28981	55	1.04591	44	1.25683	50	1.31896	0.00908395	up
Zm00001d004895	LOC100284845	0.703651	30	1.50658	51	1.32395	42	2.67818	117	2.32116	101	2.708	112	1.36296	3.65774e-05	up
Zm00001d004908	LOC100278201	1.45114	47	2.09599	53	1.78972	42	5.19689	169	5.43752	178	5.08263	157	1.79503	6.27198e-14	up
Zm00001d004918	LOC100275926	0.924749	70	1.18123	70	0.856023	48	0.302763	24	0.411721	32	0.18781	14	-1.45365	0.000199173	down
Zm00001d004924	LOC107303347	1.31184	85	0.844396	43	0.865427	41	0.227266	15	0.15043	10	0.092012	6	-2.4374	1.96292e-07	down
Zm00001d004933	LOC100501632	3.80318	272	4.66631	263	4.34947	228	1.53568	113	1.47707	109	1.33089	93	-1.31019	4.73383e-12	down
Zm00001d004972	LOC100286265	4.37617	110	6.16806	122	4.49334	83	12.6068	322	11.8914	305	11.675	283	1.5009	9.24572e-15	up
Zm00001d005001	LOC100281772	18.9783	1670	13.3146	908	13.1283	831	7.00232	615	5.73957	507	6.07048	498	-1.05816	1.59225e-09	down
Zm00001d005016	LOC100217237	14.4905	1420	10.0256	774	9.99602	719	20.6227	2093	22.6723	2248	20.2244	1948	1.12639	2.28442e-12	up
Zm00001d005028	LOC100281227	0.708857	40	0.946146	42	1.01917	42	20.9765	1182	23.7422	1342	22.4234	1197	4.87915	3.7831e-150	up
Zm00001d005030	--	1.14583	184	1.2227	123	2.12242	178	4.5728	521	4.89668	568	5.02602	578	1.75325	5.1539e-20	up
Zm00001d005092	LOC100382326	12.9838	1067	16.8585	1088	16.7901	1011	28.0885	2356	30.723	2585	30.5072	2424	1.1772	2.02374e-16	up
Zm00001d005143	LOC109944035	1.441	79	1.33011	58	2.11328	85	0.38257	22	0.871942	49	0.51343	28	-1.2037	0.00280792	down
Zm00001d005148	LOC100284647	11.6101	807	12.5422	674	15.7891	801	19.237	1355	26.7729	1914	23.6887	1574	1.04824	1.76759e-08	up
Zm00001d005158	LOC100285307	1.16576	48	1.99943	64	1.40345	42	0.573204	24	0.524221	22	0.766046	30	-1.05624	0.00854237	down
Zm00001d005203	LOC100280718	1.84625	72	2.71382	83	2.45356	70	4.30101	171	4.69505	187	4.87104	184	1.23155	1.11523e-07	up
Zm00001d005208	LOC100280247	2.14629	144	2.55356	134	2.76359	136	5.6028	382	5.04721	345	5.76446	372	1.37509	1.97139e-15	up
Zm00001d005212	LOC103649038	2.94869	176	2.75732	129	2.66978	117	0.852774	52	1.2766	78	1.10936	64	-1.13028	4.85932e-06	down
Zm00001d005244	LOC100284949	9.55062	887	7.01214	631	7.66782	640	17.8594	1840	18.6463	1999	19.2805	1962	1.41344	5.1793e-36	up
Zm00001d005251	LOC100279567	16.3469	708	18.1456	618	15.493	492	102.095	4513	116.023	5143	105.238	4406	2.93251	1.9328e-140	up
Zm00001d005315	LOC100274244	18.1236	801	21.5149	747	22.351	724	201.919	9108	208.398	9427	198.571	8484	3.53557	9.75946e-205	up
Zm00001d005324	LOC100280107	1.70106	173	2.03053	162	1.96456	146	0.569928	60	0.611983	64	0.568216	57	-1.44102	1.36522e-10	down
Zm00001d005329	LOC100285779	8.6651	446	11.1202	450	14.1807	535	23.5042	1236	25.0108	1319	22.6442	1128	1.30683	3.58105e-12	up
Zm00001d005337	--	10.5416	323	11.6084	280	12.4871	280	22.0822	690	25.2832	793	22.8939	678	1.26152	2.06914e-18	up
Zm00001d005349	LOC103647267	1.38154	128	1.02921	75	0.976087	66	0.473794	45	0.337776	32	0.475918	43	-1.15639	0.000174632	down
Zm00001d005377	--	0.276611	12	0.79968	27	0.220623	7	2.96646	129	2.28221	100	1.71213	71	2.65557	8.87894e-09	up
Zm00001d005383	LOC103647285	0.193453	13	0.056246	3	0.634222	32	1.39128	93	2.01304	137	1.96342	126	2.81128	1.05964e-06	up
Zm00001d005392	LOC100274532	1.08927	107	1.86558	144	1.90297	137	11.1572	1118	12.7795	1284	12.7276	1208	3.16204	3.49157e-52	up
Zm00001d005393	LOC103647287	8.35944	1312	11.6064	1244	10.0748	1153	18.419	3103	20.0445	3468	20.0899	3414	1.39576	3.22675e-26	up
Zm00001d005394	LOC100502065	74.7197	3134	97.1063	3201	96.4831	2966	31.0408	1330	34.0689	1464	29.2136	1186	-1.26944	3.63205e-18	down
Zm00001d005402	LOC100383203	6.73059	795	4.62538	400	5.18124	416	1.69342	235	1.44795	215	1.35191	188	-1.32279	1.65051e-11	down
Zm00001d005442	LOC100280346	9.47845	1081	10.5496	946	10.6363	889	19.219	2238	20.2945	2370	19.3861	2138	1.18116	1.14196e-27	up
Zm00001d005470	LOC103647315	5.63422	159	6.08436	135	5.78746	120	15.8347	457	14.2348	412	13.9005	380	1.56934	7.11015e-25	up
Zm00001d005478	LOC103647318	90.2156	13561	113.68	13333	118.291	12863	178.894	27243	183.532	28257	190.393	27783	1.02535	7.57903e-15	up
Zm00001d005502	LOC100278146	24.8273	5072	30.3285	4498	29.1936	4156	52.9524	10743	54.3921	11041	54.6083	10870	1.22146	2.49731e-33	up
Zm00001d005544	LOC103647347	1.216	81	1.07476	57	1.25777	62	0.584841	40	0.430292	30	0.299563	20	-1.17868	0.00069014	down
Zm00001d005554	LOC103647353	1.73869	106	1.49476	72	2.0853	93	3.77896	235	3.91929	244	4.64593	273	1.4519	5.31868e-12	up
Zm00001d005578	LOC100381716	3.88559	280	4.85649	275	5.40137	286	14.1633	1043	17.2768	1276	16.7396	1167	2.01124	3.23377e-32	up
Zm00001d005591	LOC100304211	0.672795	61	1.31336	94	1.03076	69	4.84757	448	4.79919	445	4.53734	398	2.4744	9.73067e-27	up
Zm00001d005593	LOC109944582	0.351756	22	0.755696	37	0.507078	23	6.20721	388	6.36914	399	6.11213	362	3.77163	2.42853e-52	up
Zm00001d005600	LOC100382776	1.40649	89	1.98102	99	2.34419	109	22.8628	1473	24.9234	1610	26.0912	1592	3.93153	8.40341e-102	up
Zm00001d005602	--	10.6375	292	16.559	357	16.1165	324	49.6572	1390	38.832	1090	42.5923	1130	1.83436	4.64078e-22	up
Zm00001d005609	LOC103647370	1.53706	72	0.840321	31	1.19935	42	3.83305	183	3.97932	191	3.11337	141	1.82939	1.28389e-11	up
Zm00001d005622	LOC103647375	1.25017	61	1.48903	57	1.07976	39	2.14902	107	2.0219	101	2.48239	117	1.03462	9.17679e-05	up
Zm00001d005629	LOC103647377	3.68319	263	4.56929	256	4.95481	259	1.403	102	1.37935	101	1.57502	109	-1.35791	3.42429e-11	down
Zm00001d005653	LOC100278420	4.39249	431	5.05896	393	4.86688	352	9.3206	934	9.37602	963	10.0018	967	1.25735	7.34763e-23	up
Zm00001d005654	LOC100275817	0.914974	27	1.05741	24	0.69845	15	20.0149	591	18.3952	544	17.8712	500	4.61347	1.06209e-90	up
Zm00001d005657	LOC103647382	4.3921	218	4.39128	198	3.96372	182	0.918656	50	0.641825	35	1.06579	53	-2.14438	6.39795e-19	down
Zm00001d005661	LOC100384489	1.49504	73	1.70781	66	2.07217	75	3.78629	189	3.91076	196	4.62434	219	1.46421	1.43449e-10	up
Zm00001d005664	--	0.470515	27	0.609578	27	0.615556	26	1.61387	92	1.32542	76	1.20618	66	1.51153	2.97159e-06	up
Zm00001d005671	LOC100282996	5.00304	366	4.56234	265	4.07692	224	0.747008	58	0.799536	60	0.775271	57	-2.29549	9.78532e-32	down
Zm00001d005687	LOC100191265	8.20496	1382	9.39668	1213	9.78861	1143	10.9414	2474	13.652	2729	13.5198	2665	1.04635	1.09831e-18	up
Zm00001d005698	LOC100127535	20.8932	503	27.8595	528	25.2061	445	303.698	7468	332.688	8205	292.288	6808	3.89055	4.77131e-180	up
Zm00001d005699	LOC100281122	2.9994	214	3.47697	195	2.86004	149	20.3115	1474	22.1341	1611	19.7624	1358	2.97247	1.60336e-108	up
Zm00001d005705	LOC100284042	2.62318	135	2.40802	103	2.71174	109	0.664215	37	0.594175	31	0.266442	17	-2.06108	2.32498e-11	down
Zm00001d005715	LOC103647403	37.6158	1923	44.7596	1796	45.284	1701	11.1665	582	11.9616	627	10.6236	526	-1.68066	8.76439e-38	down
Zm00001d005716	LOC100282226	3.48088	130	3.83447	105	3.4793	95	1.98314	71	1.43874	53	1.26997	42	-1.01735	0.000130688	down
Zm00001d005726	LOC103647411	12.804	1203	10.5487	779	10.7281	739	24.3743	2339	25.9345	2496	23.8663	2170	1.36099	7.4417e-32	up
Zm00001d005733	LOC103647414	0.580422	17	0.95811	21	0.990661	21	1.65121	47	2.0977	60	1.90117	52	1.3871	0.000464077	up
Zm00001d005745	LOC103647424	0.308994	23	0.42834	25	0.513855	27	0.866015	64	0.880073	65	0.840185	58	1.27571	0.00027156	up
Zm00001d005752	LOC103647426	4.69926	264	4.74841	210	4.53758	187	7.07053	406	8.61263	496	8.13574	442	1.00846	1.48956e-10	up
Zm00001d005764	LOC103647431	2.02247	360	2.8065	391	2.92945	382	1.04282	190	1.0586	193	1.09458	188	-1.0373	1.36726e-07	down
Zm00001d005766	LOC100284831	1.66081	40	1.93153	37	2.15501	39	21.5298	530	23.1669	572	22.7453	530	3.78883	3.69257e-82	up
Zm00001d005789	LOC100274242	128.599	2617	92.9008	1486	91.3368	1363	23.9392	498	21.5139	449	19.612	387	-2.02439	7.25349e-37	down
Zm00001d005791	LOC107825453	190.094	2630	153.735	1672	145.756	1478	50.6237	716	42.9869	610	44.8774	601	-1.58228	1.20458e-32	down
Zm00001d005816	LOC103647462	3.98518	339	4.07291	272	5.02876	313	10.5186	912	10.1242	881	10.3065	847	1.48234	1.16135e-26	up
Zm00001d005822	LOC100284686	6.54907	514	9.04724	557	9.30279	535	2.17599	175	2.3197	187	2.79896	213	-1.52681	2.36806e-14	down
Zm00001d005823	LOC100281181	2.2519	191	2.77237	186	3.55882	220	0.942302	82	1.26038	110	1.1251	93	-1.11577	1.17355e-05	down
Zm00001d005824	LOC103647464	2.09096	164	2.05781	128	1.7829	103	0.256375	21	0.663793	54	0.612271	47	-1.69519	9.57967e-07	down
Zm00001d005830	--	3.28676	154	3.96559	146	4.08676	140	0.571806	28	0.676788	33	0.45609	21	-2.46208	2.06605e-18	down
Zm00001d005843	--	5.81509	363	2.9084	143	2.87391	132	0.443319	29	0.476437	31	0.377302	23	-2.89631	6.12113e-17	down
Zm00001d005846	--	11.6496	876	10.9555	648	10.4259	575	4.06579	313	2.9092	225	2.75091	201	-1.52349	2.45902e-20	down
Zm00001d005869	LOC100280691	2.55153	136	3.66418	153	4.65687	182	0.87493	48	1.12562	62	1.36493	71	-1.43661	3.95151e-06	down
Zm00001d005885	LOC103647482	2.85681	153	2.76485	116	2.70664	106	1.08925	60	1.23104	68	0.73578	38	-1.19599	7.35501e-06	down
Zm00001d005895	LOC100274538	29.5582	390	35.8105	371	26.8586	260	60.6305	816	57.0913	771	53.4583	682	1.12978	1.31045e-14	up
Zm00001d005898	LOC100277180	3.09397	100	2.71284	69	3.02847	72	0.410129	14	0.521666	18	0.516508	17	-2.31123	2.27902e-11	down
Zm00001d005919	LOC100274144	6.90853	324	8.51441	314	10.4108	357	1.80954	87	2.38617	115	1.92022	87	-1.83296	1.04371e-15	down
Zm00001d005936	LOC100274267	0.62365	33	0.772729	32	0.808243	32	11.8109	633	11.4037	613	10.5064	533	4.16929	7.2519e-94	up
Zm00001d005940	LOC100285415	4.79642	229	4.51029	169	4.46345	156	8.77344	427	9.22771	451	8.91565	411	1.20436	4.46603e-17	up
Zm00001d005945	--	207.949	4066	325.149	4997	332.851	4770	71.1258	1421	97.3596	1951	94.4369	1787	-1.47948	2.04596e-12	down
Zm00001d005950	LOC541643	3.15633	353	5.06484	445	4.90475	402	1.42711	163	1.32016	152	1.51212	164	-1.38152	5.725e-10	down
Zm00001d005971	LOC100274174	1.54764	56	1.73103	50	1.67342	45	0.474662	18	0.709117	27	0.564177	20	-1.24144	0.00104192	down
Zm00001d005978	--	17.1827	365	22.4848	376	19.1247	298	4.67601	102	4.27525	94	3.62506	75	-1.97541	1.0698e-23	down
Zm00001d005980	LOC100285119	3.55851	447	2.80584	261	3.11393	262	0.763377	101	0.772252	103	0.673738	85	-1.74593	2.02927e-19	down
Zm00001d005995	LOC100285123	24.2955	3069	18.4493	1657	16.4988	1493	4.78735	625	4.73555	552	4.98278	640	-1.75265	1.1152e-23	down
Zm00001d005997	LOC100279277	37.2462	3197	40.402	2719	41.6915	2623	72.0427	6300	74.399	6486	67.5698	5588	1.0752	1.17951e-26	up
Zm00001d006009	LOC103647534	8.38871	295	11.9781	331	12.1743	314	1.86956	68	2.83772	103	2.68088	92	-1.88384	2.39494e-14	down
Zm00001d006010	LOC100284786	168.394	8929	184.607	7694	187.618	7291	296.664	16068	323.436	17569	307.592	15780	1.01843	2.17409e-23	up
Zm00001d006056	--	0.888282	81	1.35765	97	1.27412	85	0.487626	45	0.41999	39	0.39384	35	-1.19443	0.000123926	down
Zm00001d006060	LOC100275246	4.06256	70	3.90813	53	4.46973	56	0.521005	10	0.982794	18	0.485702	8	-2.33865	3.30526e-08	down
Zm00001d006069	LOC103647563	0.298333	19	0.81462	39	0.55171	24	3.11889	177	2.8933	167	2.29764	125	2.45495	4.13773e-13	up
Zm00001d006090	LOC100382690	4.10372	301	5.27435	304	5.12433	275	1.65494	125	1.90833	145	1.94404	138	-1.145	3.40519e-09	down
Zm00001d006097	LOC100191304	10.7369	652	12.3408	589	12.4707	555	2.43427	151	2.57571	161	2.36986	140	-2.02276	1.85691e-40	down
Zm00001d006099	LOC103628593	0.398179	103	0.356029	73	0.463693	88	1.09327	289	1.0817	287	1.73114	433	1.91946	1.44151e-14	up
Zm00001d006102	LOC100283526	10.3122	908	9.50301	670	8.79464	630	18.473	1814	19.3322	1878	16.6779	1522	1.22298	1.33803e-28	up
Zm00001d006115	LOC103647578	0.660447	37	0.769156	34	0.484636	20	1.23482	70	1.25549	71	1.70653	91	1.34431	6.80221e-05	up
Zm00001d006117	LOC103647581	0.896715	113	0.936733	76	1.00048	81	0.179093	30	0.116918	18	0.202347	28	-1.84287	8.38726e-09	down
Zm00001d006132	LOC100272525	2.71857	337	2.01902	197	2.1019	191	0.826529	105	1.00767	128	0.935838	112	-1.06562	2.99006e-07	down
Zm00001d006142	LOC109944062	9.19056	1215	11.033	1201	10.9023	1108	16.6233	2227	18.9199	2463	21.5352	2650	1.02371	1.65663e-11	up
Zm00001d006149	LOC100275961	9.76151	451	16.5798	602	23.7299	803	32.6752	1541	30.7125	1453	26.4068	1180	1.07686	9.27222e-05	up
Zm00001d006153	LOC100282633	52.2837	5253	50.1765	4173	51.5034	3889	149.592	17040	170.522	18489	168.434	17492	1.97473	5.26615e-106	up
Zm00001d006158	LOC100501092	5.00804	247	6.2294	241	5.90264	213	17.8761	898	17.129	863	18.0032	857	1.86974	9.87433e-43	up
Zm00001d006159	LOC103647597	5.28477	178	3.13401	84	3.11302	77	1.70504	59	1.28322	45	1.17296	39	-1.22362	0.000138422	down
Zm00001d006165	LOC100192578	2.76859	122	2.0211	70	1.80369	59	0.869802	40	0.645839	30	0.475509	21	-1.45846	2.5747e-05	down
Zm00001d006171	LOC100382128	1.2682	90	1.15439	65	0.843839	44	0.525151	39	0.438988	32	0.405037	28	-1.00829	0.00279689	down
Zm00001d006180	LOC103647997	5.74653	325	6.93936	311	5.36404	223	0.691171	39	0.767667	43	0.896371	48	-2.74335	1.40427e-33	down
Zm00001d006199	LOC103647611	14.9675	1164	22.2384	1359	20.9735	1195	5.73972	456	6.98893	557	6.45017	486	-1.36005	2.07984e-13	down
Zm00001d006203	LOC100382204	0.568994	49	0.797818	54	1.20676	76	0.350153	31	0.263283	24	0.339134	29	-1.16021	0.00455388	down
Zm00001d006212	LOC100285170	4.16511	474	3.53197	316	4.61907	385	1.57269	183	1.54902	181	1.86013	205	-1.06458	2.05309e-09	down
Zm00001d006213	LOC100501869	442.312	9295	314.997	5203	334.294	5149	118.49	2544	102.526	2208	96.4388	1961	-1.54241	8.40617e-26	down
Zm00001d006217	LOC100281277	1.50871	110	2.03674	116	1.69184	90	2.8525	212	2.81656	210	3.15613	223	1.00077	9.27837e-07	up
Zm00001d006230	LOC103647623	1.87615	114	1.53926	74	1.74999	78	4.79447	297	4.11367	256	4.16581	245	1.57065	2.26457e-17	up
Zm00001d006254	LOC103647628	1.88	138	2.27331	131	2.46771	133	0.641509	48	0.792586	60	0.46769	34	-1.54441	3.78423e-08	down
Zm00001d006274	LOC100284025	0.419317	94	0.180256	42	0.515848	70	0.034897	11	0.073577	18	0.041666	12	-2.33437	5.9889e-08	down
Zm00001d006291	LOC100278236	1.69774	102	1.34335	64	1.52393	67	0.420616	26	0.180626	13	0.304062	18	-2.04203	1.38979e-08	down
Zm00001d006295	LOC100281438	2.62564	323	2.69867	267	4.11418	281	5.98552	771	5.28493	722	5.36551	671	1.28269	2.92471e-22	up
Zm00001d006330	LOC103647650	2.6453	180	2.68223	144	2.39972	120	7.17505	499	6.74815	470	6.14278	404	1.61067	1.47156e-26	up
Zm00001d006335	LOC100381414	1.95124	250	1.7507	177	2.20003	185	0.913972	111	0.829609	97	0.77402	96	-1.02767	4.96063e-08	down
Zm00001d006353	LOC103647665	4.88156	236	6.37542	242	6.26579	222	1.41702	70	1.45629	73	1.46376	69	-1.76281	2.69431e-16	down
Zm00001d006365	LOC100383880	5.0568	313	6.64089	323	7.47581	339	20.075	1269	21.0667	1335	22.7885	1364	1.97939	4.56048e-32	up
Zm00001d006374	LOC100217141	28.4875	2842	39.0225	3060	40.7791	2982	68.8498	7002	83.7717	8529	83.9351	8079	1.36251	1.23912e-15	up
Zm00001d006382	LOC103647676	0.457696	70	0.403603	57	0.656023	61	0.202894	35	0.123999	24	0.133114	24	-1.21239	0.000364866	down
Zm00001d006389	LOC100272596	9.44439	817	10.6402	745	10.3017	652	3.13781	332	2.89689	316	3.36374	309	-1.23877	1.03314e-21	down
Zm00001d006397	LOC100282611	0.056275	4	0.064834	4	0.106503	5	1.24507	82	1.65384	109	1.08905	68	4.28661	2.4785e-16	up
Zm00001d006453	--	5.40432	855	5.2745	664	5.93877	688	2.03952	352	2.38001	375	1.43877	193	-1.29698	2.92132e-09	down
Zm00001d006454	LOC100383401	4.24867	577	4.59476	493	5.37314	521	8.38715	1153	9.85132	1359	10.0174	1272	1.21897	4.04066e-17	up
Zm00001d006460	--	1.21223	222	0.990696	144	0.993561	139	0.419534	78	0.440891	82	0.470449	83	-1.05958	5.8622e-07	down
Zm00001d006464	LOC100192593	0.802957	48	0.4631	22	0.637398	28	1.59145	97	1.52158	93	1.17396	68	1.39401	1.8835e-05	up
Zm00001d006467	LOC103647705	16.0251	1240	11.8172	691	11.3073	643	43.9559	3374	44.4201	3400	40.1084	2878	1.91837	1.65768e-37	up
Zm00001d006471	LOC103647706	0.23969	26	0.45939	39	0.600123	48	0.907314	100	1.24357	138	1.15594	121	1.59817	9.76991e-06	up
Zm00001d006472	LOC103649249	12.5969	2182	11.3796	1705	11.5982	1738	34.2015	6360	37.0676	6811	36.4023	6414	1.77666	3.16172e-72	up
Zm00001d006493	LOC100193657	50.035	4704	63.285	4351	63.5689	4143	7.21022	725	8.21589	721	6.57108	603	-2.72604	3.04254e-109	down
Zm00001d006494	LOC100272673	6.08185	564	5.7499	403	6.39263	430	1.77273	161	1.87857	170	1.85494	162	-1.52093	2.33668e-24	down
Zm00001d006524	LOC100285319	1.92371	53	1.72095	37	1.5989	32	7.30689	203	6.55919	183	4.84229	128	2.05896	4.93767e-15	up
Zm00001d006525	LOC100284558	2.21151	134	2.60545	124	2.77482	123	3.60678	223	4.92204	305	4.59245	269	1.03446	1.33467e-06	up
Zm00001d006526	LOC100273195	0.11529	7	0.128562	6	0.218709	10	1.09129	66	1.45543	88	1.49879	85	3.34776	6.35745e-14	up
Zm00001d006551	LOC100273879	10.0514	827	11.9343	771	11.3369	683	30.0929	2527	31.3443	2640	31.622	2515	1.72205	2.55096e-51	up
Zm00001d006553	LOC103157008	2.04181	306	1.94576	229	2.1869	240	0.768855	118	0.639724	99	0.53378	78	-1.42019	3.60359e-13	down
Zm00001d006563	--	4.06337	171	3.45735	115	2.81838	87	9.06559	390	7.12424	307	8.09305	330	1.46093	1.60195e-14	up
Zm00001d006566	LOC100282339	4.35776	118	2.84153	69	2.37321	56	1.46671	48	0.765769	27	1.13197	36	-1.12085	0.00107216	down
Zm00001d006571	LOC103649256	4.00803	467	4.12315	378	3.92132	335	1.57007	187	1.15671	139	1.12618	127	-1.40515	2.2261e-16	down
Zm00001d006581	LOC103647750	5.42268	327	4.20146	200	4.15093	184	0.515471	32	1.37938	86	0.650498	38	-2.18111	2.21776e-10	down
Zm00001d006582	LOC100279203	6.75996	829	5.83137	564	4.8723	443	11.8107	1611	10.7097	1540	10.9472	1415	1.31611	3.28152e-23	up
Zm00001d006591	LOC100281265	1.1554	55	0.951749	36	1.40159	49	5.33137	257	5.55862	269	4.49066	205	2.3586	9.64015e-25	up
Zm00001d006619	LOC100280326	12.1706	1087	12.75	895	13.1295	859	42.2296	3850	39.8952	3648	41.7104	3602	1.94128	3.06825e-99	up
Zm00001d006626	LOC100192691	90.8035	5177	113.265	5076	125.968	5264	26.5008	1544	31.0992	1817	30.2855	1671	-1.66955	4.49391e-27	down
Zm00001d006627	LOC103647759	1.2986	121	1.64055	120	1.15281	79	0.353007	34	0.344051	33	0.417738	38	-1.62606	2.32448e-08	down
Zm00001d006628	LOC100381721	29.4981	6638	30.2737	5288	30.6979	5063	63.2509	14673	60.7895	14095	67.0128	14656	1.33268	2.16883e-53	up
Zm00001d006638	LOC100279491	5.7358	595	7.71828	629	7.62347	579	2.58865	274	2.53541	270	2.05285	206	-1.3141	4.25193e-13	down
Zm00001d006639	LOC109944079	2.25788	89	2.30494	72	2.43019	70	0.738242	30	0.932704	38	0.948726	36	-1.1721	9.66744e-05	down
Zm00001d006663	LOC100191715	0.244197	13	0.319721	13	0.423721	16	0.999338	51	1.06389	55	1.12801	55	1.90226	2.92527e-06	up
Zm00001d006666	--	0.675056	40	0.586452	28	0.48114	21	1.48436	90	1.49861	91	1.21206	69	1.4821	1.92045e-06	up
Zm00001d006683	LOC100217238	3.09256	228	4.45861	258	4.23232	228	1.03451	78	1.06306	80	0.790639	57	-1.78179	7.46429e-14	down
Zm00001d006697	LOC103647781	11.9219	1148	17.268	1307	13.9294	983	6.5872	648	6.23076	615	5.41603	505	-1.00325	3.48629e-09	down
Zm00001d006721	LOC103647790	0.827294	65	0.919774	57	0.763183	44	0.072814	6	0.036935	3	0.052691	4	-3.69509	9.06103e-12	down
Zm00001d006726	LOC4343758	0.732522	51	0.844783	46	0.63136	32	0.112151	8	0.339276	24	0.130678	9	-1.66845	0.00125537	down
Zm00001d006744	LOC103647799	3.70988	226	4.22776	202	4.16178	186	0.16053	10	0.402142	26	0.126176	8	-3.83431	2.41158e-28	down
Zm00001d006753	LOC100280445	2.81239	302	3.31365	278	3.11782	240	9.32979	981	11.6223	1216	9.87711	985	1.92978	3.9687e-38	up
Zm00001d006768	LOC100280366	1.51281	78	3.21216	129	2.31651	87	0.487643	26	0.6603	35	0.631033	32	-1.71766	3.60653e-06	down
Zm00001d006777	LOC100273994	6.44268	245	7.2793	218	6.40616	181	2.58731	105	2.40172	98	2.5364	98	-1.12038	2.04377e-09	down
Zm00001d006778	LOC100191741	8.47305	796	8.65791	742	8.61909	672	1.98823	233	3.11943	229	2.26819	225	-1.71788	1.92144e-34	down
Zm00001d006779	LOC103647816	10.4549	778	14.4801	817	13.3631	875	4.56017	295	3.21035	310	4.11987	288	-1.52143	2.5353e-16	down
Zm00001d006793	LOC100381909	0.860142	98	0.66663	60	0.95603	81	1.93242	224	2.13443	248	2.12129	233	1.54295	2.07375e-13	up
Zm00001d006796	LOC100272498	0.565684	39	0.851984	46	0.762043	38	2.0566	143	1.91941	134	1.65585	109	1.60957	2.83556e-09	up
Zm00001d006816	LOC100303909	5.88937	222	7.47841	222	7.54014	208	2.09032	81	2.9228	113	2.96241	108	-1.14507	8.56522e-07	down
Zm00001d006825	LOC100280703	5.33076	452	7.22715	435	7.98404	419	1.51231	133	2.30088	187	1.16285	106	-1.6587	9.11356e-14	down
Zm00001d006838	--	18.1634	1233	13.9639	719	11.1415	551	5.20943	357	4.53	316	5.4326	324	-1.307	4.14499e-12	down
Zm00001d006845	LOC103647839	3.99588	690	2.92253	359	2.9423	369	0.722689	157	0.781542	135	0.866853	148	-1.67471	2.21758e-17	down
Zm00001d006857	LOC103647845	1.63047	184	1.98164	174	1.60627	130	0.719828	82	0.667847	78	0.732491	81	-1.03975	1.63587e-06	down
Zm00001d006874	LOC103647857	1.27859	70	1.41763	61	0.922155	37	2.789	154	2.45021	136	2.51819	132	1.31781	8.78558e-08	up
Zm00001d006878	--	0.248479	6	0.235502	5	0.621062	10	2.65868	60	5.35498	120	3.9798	85	3.62076	3.91184e-13	up
Zm00001d006879	--	2.9482	100	2.66013	71	2.73007	68	10.5816	364	11.8382	409	10.6877	348	2.21587	4.57608e-36	up
Zm00001d006881	LOC100501175	11.1011	821	12.9855	790	12.8497	713	35.491	2558	37.6732	2767	36.937	2586	1.73372	5.95018e-44	up
Zm00001d006883	LOC100285572	12.2784	570	10.9345	399	11.081	377	32.5028	1542	34.4494	1639	31.0465	1395	1.75387	2.69071e-54	up
Zm00001d006900	LOC100501272	91.4378	10428	98.5406	8718	94.672	7874	176.263	20392	158.48	19045	162.387	17882	1.06008	1.95688e-39	up
Zm00001d006903	--	4.23073	172	4.26276	136	5.79103	172	7.31495	302	10.3842	428	10.2534	399	1.2025	8.24585e-08	up
Zm00001d006917	LOC100191746	12.9415	2022	13.7938	1694	14.039	1608	23.2334	3708	24.0194	3845	25.6873	3883	1.0788	1.39966e-25	up
Zm00001d006945	LOC100191897	3.11188	154	2.96797	115	3.46246	125	1.06061	54	1.33763	68	1.50692	72	-1.04111	2.76798e-05	down
Zm00001d006947	LOC103647886	22.4476	1921	19.3783	1304	17.8269	1118	73.9345	6462	63.0408	5526	58.1743	4816	1.94691	5.08831e-54	up
Zm00001d006948	LOC100279819	1.9575	289	1.73951	202	1.34871	146	7.20591	1085	4.94872	747	5.30662	757	2.02077	1.38475e-26	up
Zm00001d006950	--	12.3355	258	19.3031	317	20.0193	307	3.9048	84	3.9823	86	2.69535	55	-2.03612	1.09215e-14	down
Zm00001d007012	LOC100285364	7.41971	408	7.63632	330	7.15849	289	2.51317	142	2.66006	150	2.21668	118	-1.34476	8.82122e-17	down
Zm00001d007015	LOC100281943	1.99437	54	1.63254	35	1.50639	30	18.1231	498	20.9658	578	16.5391	430	3.65239	3.73865e-66	up
Zm00001d007018	LOC100279484	4.61339	78	5.9112	78	5.85376	72	1.67682	29	2.22512	39	1.84885	30	-1.25407	8.35753e-05	down
Zm00001d007027	LOC100285280	0.423983	11	0.596881	12	0.651891	13	13.8311	361	16.5947	435	15.6126	386	5.0131	1.64789e-62	up
Zm00001d007042	LOC100285782	20.5172	1897	22.8225	1659	22.153	1501	40.4062	3816	41.4844	3929	40.7161	3642	1.14408	9.0198e-32	up
Zm00001d007068	LOC100272403	28.5421	2503	28.7302	1981	30.7036	1974	75.4822	6762	75.7306	6804	72.9202	6187	1.5881	2.36022e-72	up
Zm00001d007077	--	13.1281	538	15.4983	499	14.3813	432	41.0918	1718	44.4127	1862	41.2326	1633	1.79887	1.14592e-50	up
Zm00001d007130	LOC100217024	3.13191	194	3.80181	185	3.96618	180	1.05377	67	1.32974	85	0.873818	53	-1.48737	9.44723e-10	down
Zm00001d007155	LOC103647935	1.13558	115	0.657681	53	0.672807	50	0.117553	13	0.252299	27	0.276742	28	-1.6426	0.000124331	down
Zm00001d007160	LOC541674	298.619	17965	423.067	20005	440.518	19423	110.381	6784	131.789	8123	131.694	7666	-1.39747	7.84581e-16	down
Zm00001d007161	LOC100384441	96.4589	4820	136.538	5364	140.045	5128	31.6158	1614	38.6668	1977	39.0653	1887	-1.53228	4.87109e-18	down
Zm00001d007163	LOC103647941	1.70531	87	2.17108	84	1.44694	55	0.669918	36	0.760817	38	0.530287	28	-1.16834	0.00024802	down
Zm00001d007175	LOC100275369	0.234645	25	0.24166	21	0.375775	30	1.44972	158	1.59389	174	1.25628	130	2.56548	1.48614e-18	up
Zm00001d007191	LOC100192609	0.335182	16	0.5243	20	0.581555	20	1.31845	63	0.988994	47	1.42726	64	1.59168	6.01176e-05	up
Zm00001d007195	LOC100193089	3.5618	626	4.43711	523	4.00033	460	10.5721	2251	11.772	2416	12.417	2440	2.12489	2.51139e-78	up
Zm00001d007196	--	2.35967	204	3.47579	236	4.03922	256	6.99079	616	9.94497	879	9.82058	819	1.67915	1.02293e-12	up
Zm00001d007245	--	4.69078	172	5.12492	147	5.45707	146	1.27882	49	1.57533	58	1.66163	59	-1.51245	1.09803e-10	down
Zm00001d007251	LOC103647967	25.4755	1844	34.8268	1981	33.8851	1797	8.21637	608	8.33132	618	7.85809	551	-1.70887	4.75855e-29	down
Zm00001d007254	LOC100384637	4.49067	695	5.21526	635	4.01196	456	2.028	321	1.47692	235	1.58528	238	-1.19172	3.18619e-12	down
Zm00001d007296	LOC100193449	11.4069	750	12.6389	654	12.8624	620	4.67695	315	4.4423	300	4.03292	257	-1.24639	2.81197e-20	down
Zm00001d007310	LOC103647992	1.91681	76	2.93358	91	2.47332	72	4.30522	174	4.12231	167	4.27103	163	1.03716	8.36229e-06	up
Zm00001d007311	LOC100285905	26.5538	2140	34.6851	2197	35.3325	2102	52.4474	4279	62.5697	5182	58.3519	4505	1.07311	6.0586e-12	up
Zm00001d007328	LOC100501258	4.00038	436	4.08165	375	3.46679	296	1.35249	163	1.19479	138	1.24944	143	-1.33691	1.02215e-16	down
Zm00001d007365	LOC100194326	0.724161	49	0.900586	48	0.917164	46	0.325178	23	0.247202	17	0.380395	25	-1.17206	0.00268937	down
Zm00001d007394	LOC100191834	1.37324	55	1.17025	37	0.924607	27	2.23949	90	1.82782	74	2.31744	89	1.08953	0.000298051	up
Zm00001d007395	LOC103648032	7.31575	674	7.02443	509	7.36909	498	2.68089	253	2.43674	230	2.35592	210	-1.29892	3.91092e-23	down
Zm00001d007411	LOC100274774	0.557832	21	0.617465	19	0.362983	10	1.86701	72	1.94355	75	1.65287	60	2.03791	3.39336e-08	up
Zm00001d007418	LOC100383197	0.960488	52	1.19284	51	0.899334	36	0.415575	23	0.217643	13	0.25759	14	-1.5031	0.000357602	down
Zm00001d007427	--	1.37612	162	1.51134	140	1.40591	121	0.468926	57	0.498315	60	0.391322	45	-1.40948	1.84859e-09	down
Zm00001d007430	LOC103648044	1.19716	133	2.0142	168	1.73388	139	0.263824	32	0.30939	38	0.288556	32	-2.15935	2.96911e-13	down
Zm00001d007445	LOC100383277	7.04676	729	8.42394	685	8.83256	670	2.57968	273	2.48011	263	2.1103	212	-1.51958	5.64162e-22	down
Zm00001d007456	LOC109939332	1.0751	176	1.81846	228	1.63359	195	0.593682	98	0.472295	78	0.752809	116	-1.08788	8.89974e-05	down
Zm00001d007457	LOC109939332	3.2985	523	3.00688	371	3.27657	376	1.2195	200	1.13884	191	1.5268	233	-1.03698	1.84051e-10	down
Zm00001d007474	LOC103648069	2.46612	327	1.74195	182	2.28365	222	0.596533	81	0.902473	123	0.666962	86	-1.33736	3.28125e-08	down
Zm00001d007485	--	0.656342	85	0.464166	48	0.58848	56	0.239288	32	0.12762	17	0.102335	13	-1.62314	7.30283e-05	down
Zm00001d007486	LOC100191617	37.5169	2381	48.0896	2398	51.5968	2399	89.053	5771	100.902	6558	94.3461	5791	1.28997	5.50535e-18	up
Zm00001d007503	LOC100275544	0.774008	67	0.714059	49	0.766231	49	1.52209	134	2.14459	189	1.77334	147	1.49516	2.73664e-09	up
Zm00001d007522	LOC100501097	9.90636	1721	12.5733	1646	12.2729	1501	18.8368	3421	20.2922	3639	20.8223	3591	1.09576	1.86999e-18	up
Zm00001d007549	LOC103648116	1.61583	107	1.27269	65	3.05015	140	0.948167	62	0.666	43	0.912966	53	-1.03665	0.00576087	down
Zm00001d007560	LOC100277925	3.82006	221	6.04195	276	4.42643	182	1.02328	64	1.17105	74	1.47937	84	-1.64737	2.32755e-10	down
Zm00001d007575	LOC103649425	1.58713	96	1.78604	85	1.96866	87	0.67443	42	0.624447	39	0.642935	38	-1.20446	1.79434e-05	down
Zm00001d007581	LOC100383635	3.76555	198	6.02943	249	5.1073	197	16.0542	862	20.9244	1127	16.2978	829	2.08167	3.79095e-24	up
Zm00001d007632	LOC100272843	11.7243	1181	10.701	824	10.7978	789	4.30715	436	4.42896	444	4.33982	438	-1.09336	5.07061e-21	down
Zm00001d007661	LOC100273590	12.1238	1156	11.9987	917	12.7518	889	40.654	3978	42.5978	4159	41.6516	3852	1.99533	2.19137e-102	up
Zm00001d007672	--	1.44754	81	0.699754	31	0.711239	30	2.12148	122	1.22262	71	2.04554	111	1.13568	0.00269361	up
Zm00001d007745	LOC100304375	37.9016	4290	45.1432	4016	50.2498	4169	12.0572	1394	14.6652	1701	13.2786	1455	-1.4966	1.93732e-23	down
Zm00001d007753	LOC100272880	23.8887	1224	32.4165	1305	28.3414	1064	58.4174	3056	58.5814	3073	58.3116	2889	1.28897	2.74662e-21	up
Zm00001d007760	LOC100279764	10.1256	1264	10.9346	1073	10.464	958	3.78302	483	3.29815	422	3.41796	413	-1.34716	1.18222e-32	down
Zm00001d007762	LOC103648223	0.954853	102	1.00198	84	1.00753	79	0.494223	54	0.421348	46	0.283424	30	-1.05747	0.000368166	down
Zm00001d007769	LOC103648226	7.27496	788	6.28987	500	6.20936	473	1.94759	231	1.96629	218	2.26504	244	-1.34445	2.2298e-18	down
Zm00001d007776	LOC103648229	3.91995	1031	2.64577	531	2.97895	579	1.03682	260	0.767468	203	0.905449	251	-1.57213	3.01014e-16	down
Zm00001d007785	LOC100285665	1.19495	97	1.11862	72	0.888667	53	0.214057	18	0.247615	21	0.257937	21	-1.88862	4.58304e-08	down
Zm00001d007789	LOC100273022	5.6392	651	7.68712	697	8.61796	729	19.8696	2341	23.336	2757	24.0567	2684	1.85557	3.25766e-25	up
Zm00001d007799	--	1.22346	97	0.987817	62	1.41842	88	0.168561	19	0.284971	31	0.369688	29	-1.66646	2.35938e-06	down
Zm00001d007827	LOC100285817	7.23244	186	9.55051	193	8.6309	163	65.6487	1722	72.355	1903	67.4119	1675	3.25723	6.54565e-115	up
Zm00001d007830	LOC100281253	65.6993	3330	91.9052	3661	93.7942	3484	149.338	7730	169.139	8781	153.886	7545	1.14808	1.42627e-12	up
Zm00001d007831	LOC103648254	79.4838	1924	86.5422	1647	98.874	1755	175.832	4348	185.614	4603	177.353	4154	1.26322	1.6584e-25	up
Zm00001d007835	LOC100279445	8.01028	776	7.36551	562	7.76302	553	17.0813	1696	16.961	1687	16.4286	1544	1.3654	8.30827e-44	up
Zm00001d007838	LOC103648257	0.918232	107	0.381692	35	0.643682	55	0.209384	25	0.277659	34	0.187234	22	-1.25625	0.0034337	down
Zm00001d007839	LOC100192067	4.03583	276	3.25568	175	3.53073	177	7.41519	518	7.2329	507	6.99875	463	1.23615	1.00442e-17	up
Zm00001d007840	LOC100502174	0.387465	38	0.434868	33	0.357503	26	1.90536	186	1.79652	176	1.6912	157	2.39976	7.89788e-23	up
Zm00001d007858	LOCLOC100191774	7.29108	526	7.88227	447	9.16609	485	3.47998	257	3.20366	237	3.41216	238	-1.02936	4.61071e-11	down
Zm00001d007885	--	0.542253	17	0.518408	13	0.967564	22	2.84115	87	2.20748	68	2.30696	67	2.05154	4.44494e-08	up
Zm00001d007901	LOC103648259	26.2313	1434	28.4666	1224	31.9685	1281	56.3591	3147	65.3257	3659	65.4251	3461	1.3507	2.65742e-24	up
Zm00001d007902	LOC100283000	70.7108	4210	87.6768	4104	90.6467	3956	126.809	7710	150.456	9175	152.893	8807	1.02795	3.23245e-12	up
Zm00001d007909	LOC103648262	0.485815	23	0.437146	16	0.517338	18	1.75517	83	1.74894	82	1.51525	68	2.01051	2.00752e-09	up
Zm00001d007910	LOC103649488	7.09549	269	9.70706	289	9.32751	259	13.6651	528	15.3242	593	15.3887	563	1.00386	7.97035e-09	up
Zm00001d007915	LOC100191926	1.1361	80	1.33193	74	1.70448	88	3.10706	223	3.47201	250	3.5732	243	1.52679	5.10671e-12	up
Zm00001d007927	--	0.886039	91	0.554722	45	0.562459	43	0.236489	25	0.163586	18	0.216096	22	-1.44443	0.000201927	down
Zm00001d007961	LOC100272789	8.48088	402	7.763	289	8.09863	282	3.11778	151	3.2635	159	3.41149	157	-1.07224	1.0359e-11	down
Zm00001d007974	LOC100279081	3.8995	101	4.30899	88	5.26643	100	13.0195	344	14.8249	392	13.9289	348	1.87449	2.5447e-23	up
Zm00001d008171	LOC100273199	7.60623	600	8.45113	524	9.55675	553	14.5504	1173	16.7179	1351	16.3323	1247	1.13552	2.24525e-15	up
Zm00001d008181	LOC111255646	43.9996	5936	52.2185	5566	53.0684	5278	107.328	14207	118.915	16460	118.592	14888	1.40545	2.74775e-28	up
Zm00001d008196	LOC100278048	10.5967	314	8.42985	197	9.17038	200	2.28162	70	1.82365	56	2.80486	81	-1.78177	1.45788e-15	down
Zm00001d008203	LOC542554	9.30517	1003	8.30085	708	10.384	673	4.19823	416	3.10651	359	4.11143	399	-1.03257	1.48391e-16	down
Zm00001d008208	LOC103634646	2.90282	108	4.30963	126	4.48221	122	0.736781	28	0.950178	37	0.918807	33	-1.91138	8.28093e-10	down
Zm00001d008209	LOC103634647	4.19336	221	2.66994	111	2.44044	94	1.05581	57	0.881226	48	0.893948	46	-1.47252	5.08084e-07	down
Zm00001d008214	LOC100272876	3.22138	219	3.61057	193	3.4648	173	22.1932	1537	24.837	1725	21.2135	1392	2.96638	7.33657e-108	up
Zm00001d008222	LOC100381542	0.799255	53	1.06183	55	1.43836	68	13.3783	860	14.5658	949	14.3264	879	3.8919	7.8087e-88	up
Zm00001d008223	LOC100281088	0.38217	16	0.20841	7	0.526375	16	25.4817	1060	30.6892	1280	27.6294	1088	6.44037	6.96604e-120	up
Zm00001d008251	--	3.58298	289	3.68211	233	3.69209	218	1.33411	110	1.27217	105	1.57163	123	-1.14955	2.89704e-10	down
Zm00001d008260	LOC100192735	21.4747	1213	12.7176	565	10.0143	415	5.47139	316	3.63517	211	3.95915	217	-1.51774	2.56981e-08	down
Zm00001d008266	LOC107457598	10.6656	640	11.4925	542	10.4513	460	2.77588	171	2.2769	140	2.82165	164	-1.80964	1.18176e-33	down
Zm00001d008271	--	11.3523	973	12.9156	878	14.3374	878	25.84	2281	27.9839	2438	29.0315	2412	1.35219	3.99814e-26	up
Zm00001d008273	LOC107548101	0.345387	43	0.463158	45	0.44907	41	1.60748	202	2.2915	289	2.25116	268	2.52841	1.29266e-22	up
Zm00001d008283	LOC100273136	2.83669	180	3.13386	157	2.7989	131	20.1862	1309	19.7499	1284	17.7478	1090	2.95337	8.89293e-112	up
Zm00001d008285	LOC100273653	22.2668	2840	25.7168	2694	28.5055	2724	6.77076	739	6.19114	808	6.29139	742	-1.89243	5.09474e-42	down
Zm00001d008299	LOC100216875	27.0104	1660	40.1923	1942	43.1586	1944	8.01602	504	10.0276	632	9.0887	541	-1.78361	2.27761e-19	down
Zm00001d008300	LOC103636702	52.1395	2779	73.3274	3072	74.4326	2907	18.5928	1013	16.9942	928	19.1712	989	-1.63083	9.50827e-24	down
Zm00001d008307	LOC100281057	0.657717	38	0.939278	43	0.866881	37	1.44029	85	1.56398	93	2.42608	136	1.38271	3.55964e-05	up
Zm00001d008308	LOC100281057	0.49004	39	0.493582	31	0.382213	23	1.12084	91	1.02925	84	0.925293	71	1.38884	4.15386e-06	up
Zm00001d008327	LOC100502498	58.2602	4526	27.0938	1655	25.9405	1477	14.6867	1166	11.041	879	10.9845	826	-1.35799	0.00134979	down
Zm00001d008329	LOC103634690	6.47402	84	6.74093	69	6.13653	59	17.2536	228	22.1489	293	20.9273	262	1.87013	4.24971e-19	up
Zm00001d008334	LOC100191701	0.613374	62	1.01475	80	0.895355	66	1.44224	147	1.70959	175	1.38746	134	1.085	4.6284e-05	up
Zm00001d008338	LOC103634695	0.95835	188	1.30987	201	1.41274	203	0.368457	74	0.456001	92	0.460379	87	-1.27248	1.87806e-07	down
Zm00001d008340	LOC100383317	0.977341	139	1.39248	156	1.24974	130	2.67833	388	2.66824	388	2.89411	397	1.4277	8.34088e-15	up
Zm00001d008396	LOC100276250	5.70508	327	5.5073	251	5.79147	245	12.3462	721	12.1513	710	10.3653	578	1.26504	3.35818e-21	up
Zm00001d008398	LOC103634719	1.36509	149	1.1525	95	0.64375	72	0.38241	62	0.203058	34	0.291172	45	-1.15862	0.000231544	down
Zm00001d008399	LOC103634720	0.456521	34	0.599776	36	0.363086	20	2.03799	155	1.50636	115	1.76767	128	2.12432	2.80017e-13	up
Zm00001d008408	LOC100277961	0.923421	43	1.14792	42	1.04807	36	3.40652	161	2.69819	128	3.11808	139	1.79422	1.12672e-12	up
Zm00001d008435	LOC103634742	1.1569	97	1.36547	90	1.25789	77	0.187053	18	0.35846	23	0.286061	24	-2.04654	2.20975e-10	down
Zm00001d008444	LOC103636726	13.3694	580	16.209	553	16.6342	529	3.49509	155	5.05129	225	4.16897	175	-1.61825	4.01017e-17	down
Zm00001d008451	LOC109941993	7.96516	131	8.94308	115	8.62724	104	14.6015	244	14.6016	245	14.6091	232	1.01831	7.03521e-09	up
Zm00001d008453	LOC100276643	27.6434	548	32.4192	505	34.8967	507	10.6417	216	10.1041	206	11.2323	216	-1.32636	9.23275e-17	down
Zm00001d008454	LOC100280435	1.92163	96	1.53346	61	1.22528	45	0.683865	35	0.437625	23	0.750598	37	-1.07631	0.00289259	down
Zm00001d008465	--	0.313171	29	0.20269	15	0.200888	14	0.684201	64	0.724638	68	0.872999	77	1.85741	3.48457e-07	up
Zm00001d008467	LOC103634757	0.118743	13	0.362477	30	0.542699	42	1.14194	122	0.993	116	1.12064	114	1.94823	7.26762e-06	up
Zm00001d008477	LOC103634763	0.220699	52	0.12474	22	0.206736	31	0.622732	126	0.679089	135	0.530434	96	1.76465	7.79304e-09	up
Zm00001d008488	LOC100193171	0.05752	22	0.056582	17	0.128936	36	0.509541	90	0.492661	94	0.270471	98	1.85718	6.63653e-07	up
Zm00001d008494	LOC103634770	5.12153	321	3.19897	158	2.67554	123	1.64	105	1.04829	68	1.66413	101	-1.09936	0.000291002	down
Zm00001d008500	LOC100272661	23.0093	845	22.6761	655	24.7206	666	57.7018	2164	59.4482	2236	57.7743	2052	1.55191	2.55375e-53	up
Zm00001d008513	LOC100286101	10.0418	1004	9.88448	772	10.4653	765	16.2282	1654	19.1447	1958	18.0125	1742	1.05615	2.14298e-18	up
Zm00001d008515	LOC100382247	0.765256	67	1.195	82	0.620975	40	0.245608	22	0.297453	27	0.174448	15	-1.59024	0.000131613	down
Zm00001d008526	LOC103634780	1.46262	123	1.48778	99	0.936537	58	0.362314	32	0.428133	37	0.254981	21	-1.63982	1.63787e-06	down
Zm00001d008529	LOC100170237	13.6975	699	17.6456	708	17.2358	645	41.4034	2158	49.24	2575	44.6213	2204	1.71853	2.97882e-31	up
Zm00001d008559	LOC541812	2.23826	145	2.09788	107	2.51574	120	0.890872	60	0.59007	40	0.842036	53	-1.30692	5.69505e-07	down
Zm00001d008568	LOC103634802	0.788512	41	0.800639	33	0.876202	33	1.33574	71	1.43518	76	1.54109	77	1.04534	0.000465994	up
Zm00001d008573	LOC100284548	2.75693	76	2.72307	59	2.5605	52	14.94	419	14.1774	398	11.9599	318	2.5817	2.48605e-42	up
Zm00001d008582	LOC100381711	2.97869	113	3.62681	108	4.03836	113	1.01482	40	0.819883	32	1.36006	50	-1.49003	6.32625e-07	down
Zm00001d008592	LOC100273865	1.48521	115	1.21065	72	1.48672	85	0.416434	30	0.414836	33	0.137165	12	-1.88154	3.88783e-07	down
Zm00001d008604	LOC100192469	6.83524	715	8.2945	671	7.61434	580	12.7269	1348	14.8331	1584	13.5222	1368	1.10009	2.59285e-16	up
Zm00001d008635	LOC103634834	0.687947	32	0.765657	28	0.861057	29	4.15513	193	3.60715	168	3.98711	175	2.56418	1.00905e-24	up
Zm00001d008645	LOC100273627	0.42228	21	0.799268	30	0.764524	27	1.77125	80	0.886553	44	1.0598	49	1.08641	0.00977513	up
Zm00001d008665	LOC100286109	3.92321	261	4.48689	234	4.74575	231	7.61621	516	7.51232	511	7.86189	505	1.04672	6.28091e-13	up
Zm00001d008666	LOC100192776	1.47503	270	1.21613	149	0.964399	111	4.99071	1115	4.30512	1126	4.91065	1065	2.66241	9.56015e-46	up
Zm00001d008733	LOC109941983	14.7759	2965	13.5977	2145	12.9128	1899	36.4385	7469	35.7336	7346	34.6188	6721	1.60998	7.61985e-76	up
Zm00001d008739	LOC100191888	43.269	4547	51.8755	4285	53.3946	4112	91.1793	9786	97.8119	10529	101.328	10301	1.2057	5.87167e-22	up
Zm00001d008753	--	9.41331	242	9.52837	193	11.3717	214	27.587	724	26.3803	694	24.8443	618	1.61928	2.10597e-30	up
Zm00001d008756	LOC100382417	6.03906	357	7.88997	367	8.21897	356	14.0748	849	15.0456	911	14.2446	814	1.20994	2.3253e-14	up
Zm00001d008764	LOC100272780	1.50368	101	2.07436	109	2.13595	105	3.52161	240	4.12882	282	3.90578	252	1.25647	3.47676e-09	up
Zm00001d008795	LOC100274322	2.99399	246	2.33453	151	2.7242	164	29.927	2508	31.8594	2677	29.8776	2371	3.74219	3.15557e-190	up
Zm00001d008799	LOC103634897	3.90798	240	4.6301	223	5.23238	235	0.766161	48	0.89158	56	0.946739	57	-2.15392	1.11644e-20	down
Zm00001d008805	LOC103634902	4.01323	326	5.27041	332	5.60179	337	1.70118	143	1.96334	165	1.69509	136	-1.21043	1.89454e-09	down
Zm00001d008815	--	5.26555	301	2.66062	120	2.559	108	1.26768	76	0.94387	56	1.13189	65	-1.37901	2.62038e-05	down
Zm00001d008817	LOC103634916	5.04704	442	5.32576	367	6.08443	391	9.53092	852	11.3585	1018	10.5602	894	1.17415	1.25294e-15	up
Zm00001d008845	LOC103634930	7.31692	346	6.04744	225	7.17349	249	3.03167	147	2.25537	110	2.82734	130	-1.09731	6.69478e-09	down
Zm00001d008856	LOC100273737	4.72661	408	3.84135	281	3.57369	244	1.2436	112	1.61809	110	1.21452	114	-1.47684	2.94028e-17	down
Zm00001d008883	LOC100280775	2.83458	179	3.72475	184	2.98742	138	1.17336	76	0.460358	30	0.56894	35	-1.872	2.66101e-08	down
Zm00001d008898	LOC100285274	1.71201	91	0.981727	41	1.21021	47	0.318967	18	0.182744	10	0.23994	13	-2.11259	1.20279e-06	down
Zm00001d008907	LOC100274095	18.3852	1347	20.6358	1186	19.2404	1035	7.28889	548	8.0828	608	7.97415	569	-1.07261	6.36011e-19	down
Zm00001d008923	LOC100277379	11.829	375	15.9331	397	13.8938	323	29.2926	949	32.7164	1063	31.6969	973	1.41231	2.45867e-20	up
Zm00001d008951	LOC100192769	1.37156	64	0.912516	34	0.861368	30	3.07537	146	2.64961	127	2.84347	128	1.65326	5.73384e-10	up
Zm00001d008957	LOC100193303	4.16385	413	4.24405	331	4.83342	352	1.46939	149	1.92637	196	1.64072	158	-1.15097	1.90884e-10	down
Zm00001d008968	LOC103634995	0.390399	17	0.213231	8	0.122734	4	3.50442	156	3.81665	170	3.33051	140	4.01086	1.52077e-27	up
Zm00001d008970	LOC100276107	3.51988	164	4.55844	167	4.52388	154	0.968501	46	1.14332	55	0.793601	36	-1.86579	6.7322e-13	down
Zm00001d008974	LOC100285848	1.37917	101	1.17897	68	1.3816	75	3.21605	230	3.48032	245	2.85633	202	1.45487	1.24894e-13	up
Zm00001d008976	LOC100283732	10.9262	660	9.95029	473	8.68613	385	3.732	231	3.54705	220	3.92466	230	-1.15931	8.05419e-15	down
Zm00001d008983	LOC103634999	1.8685	236	2.23738	226	2.27119	216	4.84664	623	5.49167	720	5.02902	621	1.50028	1.61226e-21	up
Zm00001d008985	LOC103635001	0.818446	57	1.6956	92	1.43233	73	8.21365	577	10.5728	745	10.8745	723	3.14959	5.50696e-36	up
Zm00001d008987	LOC100192876	2.31347	188	2.86202	183	3.0991	185	10.1882	844	11.3594	944	11.7258	920	2.2485	3.20325e-44	up
Zm00001d008991	--	0	0	0.089069	2	0	0	5.66876	138	5.48147	134	6.78341	157	7.72786	1.35812e-12	up
Zm00001d008992	LOC100285507	37.473	1748	40.1921	1495	39.0637	1333	75.2086	3585	84.0821	4019	76.7473	3464	1.25023	5.0486e-32	up
Zm00001d009010	LOC100273295	135.358	5760	168.483	5636	189.49	5909	272.014	11813	313.123	13645	286.122	11775	1.05831	4.07184e-12	up
Zm00001d009013	LOC100279287	3.89468	318	3.30966	212	2.94189	176	1.20859	101	0.665744	56	0.645656	51	-1.77055	3.67802e-11	down
Zm00001d009019	--	0.78994	21	1.05937	22	1.32095	25	6.01334	158	7.16745	189	6.45026	161	2.86681	1.23746e-23	up
Zm00001d009028	LOC100501361	6.35753	503	5.61953	349	6.07783	352	2.01938	164	1.88639	153	1.78475	137	-1.42205	8.08384e-21	down
Zm00001d009030	LOC103635024	2.58566	163	1.34682	69	1.44491	70	0.27655	19	0.31329	21	0.104259	7	-2.65932	8.71561e-10	down
Zm00001d009037	LOC103635032	0.478712	101	0.757783	128	0.566329	88	0.196001	43	0.241435	53	0.355672	63	-1.03024	0.0011148	down
Zm00001d009054	--	0.637235	52	0.610142	39	0.382519	23	1.29311	107	1.48024	123	1.26569	100	1.5333	1.19556e-07	up
Zm00001d009060	LOC100280070	46.5532	5749	56.5732	5491	54.5136	4934	18.8967	2384	20.1204	2546	19.2153	2297	-1.1975	4.28157e-24	down
Zm00001d009084	LOC100284758	0.355852	21	0.642577	29	0.562631	24	112.256	6563	113.169	6636	111.846	6194	8.00891	0	up
Zm00001d009087	LOC103635063	0.317835	10	0.229416	6	0.478464	11	2.03626	63	3.04402	94	2.35132	69	3.04049	4.44739e-12	up
Zm00001d009097	LOC100285091	13.395	929	6.80027	371	5.27036	268	1.58574	113	0.962905	69	1.01926	69	-2.58648	8.11462e-15	down
Zm00001d009103	LOC542184	1.83546	82	1.60255	56	1.34927	44	0.670697	31	0.385576	18	0.436492	19	-1.42524	0.000138229	down
Zm00001d009122	LOC103635083	21.5761	2292	16.4786	1376	14.8634	1158	7.60421	826	6.34694	691	6.42664	661	-1.1374	7.18994e-13	down
Zm00001d009140	LOC100285056	2.15889	136	3.30227	164	3.21665	149	5.40396	347	5.55983	358	5.66867	345	1.17732	1.07248e-08	up
Zm00001d009160	LOC103635104	5.61679	393	4.77318	262	5.25679	270	0.229937	17	0.279504	20	0.067893	5	-4.47688	1.9817e-48	down
Zm00001d009167	LOC103635108	1.46498	164	1.53361	135	1.01983	85	0.194043	23	0.268713	31	0.144301	16	-2.46156	5.30915e-14	down
Zm00001d009224	LOC100272470	25.3976	426	28.7685	379	26.7164	329	8.0949	139	11.9702	206	9.33905	152	-1.21437	4.97638e-10	down
Zm00001d009295	LOC103635197	0.630011	71	1.16457	103	1.20013	99	0.369413	43	0.362451	42	0.380442	42	-1.17118	0.000718559	down
Zm00001d009314	LOC100191360	2.31468	54	2.80349	52	2.89194	50	4.6708	112	5.86888	140	6.15896	139	1.29749	7.76127e-07	up
Zm00001d009315	LOC100191360	3.48236	116	2.76726	73	2.83703	70	6.94533	236	7.11121	243	6.69083	216	1.41737	1.75437e-13	up
Zm00001d009320	LOC103636941	1.69946	50	1.83071	42	2.26206	49	4.00284	119	3.27637	98	3.26047	92	1.09658	5.62068e-05	up
Zm00001d009328	LOC100279381	1.67286	118	2.36204	131	3.02364	156	10.1768	730	10.4628	753	8.87942	604	2.30507	2.45955e-27	up
Zm00001d009351	LOC103635236	0.456468	65	0.517362	46	0.589718	55	0.117802	15	0.179077	27	0.122822	17	-1.5156	0.000123384	down
Zm00001d009365	LOC100279636	3.54361	166	6.00397	233	6.05205	213	12.5399	643	14.5393	750	13.9197	671	1.69174	1.02822e-13	up
Zm00001d009387	LOC100501704	10.5379	450	8.56374	288	5.54022	174	3.32129	145	2.13026	94	2.51956	105	-1.3869	2.4633e-07	down
Zm00001d009391	--	1.33987	103	1.10104	67	0.831347	47	0.444981	35	0.238084	19	0.255702	19	-1.56782	3.933e-05	down
Zm00001d009407	LOC103635266	1.39171	66	2.27744	85	1.90455	66	3.82837	184	3.85029	186	3.57367	163	1.25241	2.46259e-07	up
Zm00001d009430	LOC100285399	2.63552	138	2.33243	96	2.54846	99	0.605968	34	0.77717	42	0.595437	31	-1.65342	1.14338e-09	down
Zm00001d009469	LOC103636980	0.320705	26	0.316072	20	0.458467	27	1.19734	97	1.37489	112	1.34518	103	2.06739	1.72415e-11	up
Zm00001d009473	LOC103635294	0.228762	26	0.568155	49	0.455128	37	1.17081	132	1.24571	140	1.063	113	1.71701	2.45651e-07	up
Zm00001d009474	LOC103635295	0.433585	54	0.423814	42	0.545623	50	1.64296	209	1.1126	142	1.18066	142	1.72109	5.05503e-11	up
Zm00001d009494	LOC103635304	32.3874	2021	47.1931	2314	47.4121	2168	12.2462	781	14.1219	903	12.0026	725	-1.48743	7.29959e-17	down
Zm00001d009530	LOC103635321	1.83843	87	2.87376	107	2.18556	76	0.315857	16	0.469034	23	0.423514	20	-2.23219	3.75158e-10	down
Zm00001d009547	--	0.640234	55	0.585774	41	0.88221	57	0.105963	10	0.196758	19	0.185649	17	-1.76624	5.41635e-05	down
Zm00001d009583	--	2.10302	37	2.79686	39	2.84306	37	7.72472	139	7.47731	135	6.80847	116	1.75083	2.79635e-11	up
Zm00001d009596	LOC100216562	1.59773	142	1.39185	98	0.888011	58	0.46508	43	0.450546	42	0.389803	34	-1.31246	4.21704e-05	down
Zm00001d009600	--	2.25114	408	3.08602	442	2.85412	393	0.374534	89	0.487707	95	0.529504	101	-2.16642	9.12727e-27	down
Zm00001d009613	LOC100279259	0.741573	66	0.583036	41	0.760283	49	0.142313	13	0.27358	25	0.202711	18	-1.48864	0.000268894	down
Zm00001d009628	LOC103635357	2.68362	99	2.50008	73	2.0699	56	0.530685	20	0.560625	22	0.553724	20	-1.88293	1.96069e-08	down
Zm00001d009631	LOC100382896	17.879	1996	17.9627	1577	18.3704	1512	3.36515	393	3.94488	464	3.01916	335	-2.1165	6.72533e-58	down
Zm00001d009666	LOC100280347	3.24734	221	5.62674	301	4.16517	208	0.911241	64	1.47923	103	1.0503	69	-1.67701	4.55982e-09	down
Zm00001d009674	LOC103635380	1.3699	44	2.2528	57	2.21629	52	4.09688	134	6.02016	197	4.77068	148	1.59825	5.5959e-08	up
Zm00001d009677	LOC103635383	1.48042	131	1.29379	90	0.70843	46	0.520088	47	0.366713	34	0.28701	25	-1.31858	0.000563811	down
Zm00001d009687	LOC100194210	1.4128	55	2.81565	86	2.42428	69	3.79164	151	4.54223	181	3.54283	134	1.08887	0.000278094	up
Zm00001d009694	LOC109941412	2.39042	281	3.09663	286	3.49536	301	6.67071	800	7.02764	845	7.49123	851	1.47938	7.948e-18	up
Zm00001d009708	LOC103635404	20.251	1979	23.8747	1834	25.452	1823	44.627	4455	49.5759	4963	49.6649	4696	1.28775	7.23906e-23	up
Zm00001d009717	LOC100283011	1.68779	129	2.79365	168	2.19705	123	0.810414	64	0.679398	53	0.864748	64	-1.26004	7.16135e-06	down
Zm00001d009726	LOC103635415	0.64476	111	0.551797	93	0.200053	32	0.046048	11	0.016539	4	0.051649	10	-3.21669	2.56348e-09	down
Zm00001d009759	LOC100192667	3.6626	252	4.96361	269	3.3429	169	10.8756	764	8.08282	570	7.20596	480	1.36218	9.20307e-11	up
Zm00001d009760	LOC103635437	3.60187	452	2.82649	280	2.6451	242	9.73406	1226	8.85011	1122	9.18182	1096	1.82532	6.30368e-39	up
Zm00001d009767	LOC103635440	2.10284	53	1.48019	30	1.57897	29	2.04727	53	5.18366	133	2.46522	60	1.14222	0.00870499	up
Zm00001d009772	--	2.26456	72	1.69363	42	2.78804	65	0.731315	24	1.05477	35	0.418182	13	-1.34561	0.00195756	down
Zm00001d009777	LOC103637047	2.46969	135	3.54944	152	3.6811	147	0.857674	48	1.1839	66	0.809966	43	-1.51845	1.14973e-07	down
Zm00001d009820	LOC103635470	2.45041	74	2.95136	70	3.29053	73	0.642928	20	0.565936	18	0.502586	15	-2.07526	6.173e-09	down
Zm00001d009823	LOC103635477	5.02833	148	5.33292	123	5.19399	112	1.28434	39	0.666775	20	0.938992	27	-2.18123	8.81737e-14	down
Zm00001d009844	LOC103635487	2.70225	227	3.69744	205	3.04728	165	1.0309	82	1.45238	102	1.00318	89	-1.14986	2.39804e-08	down
Zm00001d009889	LOC100191437	0.076612	10	0.101926	10	0.044726	4	1.28567	160	1.24049	155	1.25358	148	4.25594	7.85412e-30	up
Zm00001d009904	LOC100194002	2.41735	132	2.31711	99	2.02587	81	0.571302	32	0.476462	27	0.431608	23	-1.93964	2.31169e-11	down
Zm00001d009912	LOC103635523	6.07029	474	7.41687	445	7.36283	432	2.92189	233	2.61868	222	2.90653	230	-1.01568	2.15904e-10	down
Zm00001d009927	LOC103635534	10.9525	1129	10.9463	893	13.6951	998	3.59389	382	3.73174	382	3.68665	351	-1.46948	1.04941e-27	down
Zm00001d009952	LOC100192830	2.83061	157	3.48527	152	2.9016	118	0.90706	52	1.21652	69	1.15926	62	-1.24594	4.35945e-07	down
Zm00001d009961	LOC103635545	7.8042	98	11.5491	114	11.2867	104	1.54315	20	2.74942	36	1.70747	21	-2.08625	2.37433e-09	down
Zm00001d009979	LOC103635552	3.92958	203	6.31605	257	5.16433	196	1.71402	91	1.4011	75	1.77304	89	-1.40999	1.19075e-08	down
Zm00001d010001	LOC100276905	2.94263	87	3.33072	77	4.00112	86	1.24308	38	1.62134	49	1.1857	34	-1.08568	0.00040939	down
Zm00001d010007	LOC100284654	2.57243	65	3.09234	61	2.6434	49	0.52961	14	0.377121	10	0.143299	4	-2.67881	5.48739e-09	down
Zm00001d010008	LOC100502375	4.29455	185	2.91957	99	2.21215	70	1.0574	47	0.818016	36	1.13625	48	-1.40263	1.99722e-05	down
Zm00001d010048	LOC732788	17.1888	1072	16.4245	809	17.2034	790	62.7146	4015	62.9306	4025	60.9912	3703	2.11752	3.43785e-129	up
Zm00001d010049	LOC100281982	12.1518	976	15.3875	971	13.7013	807	5.55695	456	5.10989	420	4.51623	351	-1.20366	3.39171e-16	down
Zm00001d010061	LOC100192973	11.5138	513	11.1856	384	11.4242	384	1.08364	48	1.44893	63	1.34075	59	-2.93077	5.06429e-55	down
Zm00001d010062	LOC100193109	4.82648	472	3.37331	260	2.85595	206	1.44449	145	1.3443	136	1.11827	106	-1.25808	7.68845e-08	down
Zm00001d010075	LOC100501832	5.61698	393	6.77067	373	6.60429	339	26.0555	1862	27.0774	1941	25.4837	1725	2.29025	3.7723e-77	up
Zm00001d010092	--	1.49966	144	1.27026	99	0.957481	64	0.286172	41	0.264649	37	0.330399	48	-1.27107	4.12733e-05	down
Zm00001d010120	--	21.5643	748	26.5226	648	22.7649	605	41.6185	1541	48.5176	1755	41.9897	1455	1.21974	2.62265e-23	up
Zm00001d010137	LOC100192534	0.238271	17	0.361675	20	0.71072	36	1.17916	82	1.66829	117	1.46605	97	1.94858	1.69815e-06	up
Zm00001d010169	LOC103635614	22.5916	1697	29.6625	1761	30.2045	1668	6.89598	532	7.60988	589	6.91902	507	-1.7007	5.43398e-28	down
Zm00001d010175	LOC100275504	0.442734	22	0.87466	33	0.695414	25	4.00593	195	3.25299	159	3.93236	182	2.70273	3.19645e-21	up
Zm00001d010179	LOC100279499	1.88749	193	2.48709	199	2.75154	206	0.952122	99	0.696205	73	0.655831	65	-1.38872	2.196e-08	down
Zm00001d010197	LOC103635621	3.35483	242	2.36952	135	1.21455	65	1.11967	83	0.729058	54	0.74284	52	-1.18534	0.00174918	down
Zm00001d010207	--	0.667986	242	0.46591	127	0.528625	145	0.167079	66	0.117427	47	0.138462	52	-1.63769	1.82043e-10	down
Zm00001d010211	LOC100284502	2.87149	173	4.37542	207	2.9665	131	1.18228	73	0.552647	35	0.837713	49	-1.74255	2.31457e-08	down
Zm00001d010217	LOC103635632	14.535	364	18.4027	362	18.5304	340	1.77154	46	2.42617	63	2.20598	54	-2.74725	4.08865e-36	down
Zm00001d010227	LOC103635637	83.2398	9668	90.8356	8477	102.991	8738	147.684	18915	140.533	20738	155.946	20073	1.11727	1.29665e-19	up
Zm00001d010229	LOC103635638	8.07939	585	4.91663	280	5.00383	266	2.72823	202	2.31495	172	2.38302	167	-1.03935	4.95925e-06	down
Zm00001d010231	LOC100282656	1.86028	166	2.52506	177	2.72722	178	5.76011	524	5.86974	536	5.46221	471	1.50895	6.05439e-17	up
Zm00001d010234	LOC100281715	2.08104	181	3.35757	229	2.53094	161	5.68574	503	5.46304	485	5.38471	452	1.29212	3.62614e-11	up
Zm00001d010269	LOC103635657	3.03799	450	3.36234	391	3.6632	398	5.89374	891	6.21391	942	6.2845	900	1.11061	4.72653e-17	up
Zm00001d010280	LOC107548110	2.27155	91	3.63531	115	3.76492	111	0.927621	38	0.906173	38	1.39779	54	-1.3383	6.22558e-05	down
Zm00001d010284	LOC103635662	0.089189	5	0.139016	6	0.16959	7	4.28035	214	4.996	250	4.49405	213	5.20854	2.14167e-38	up
Zm00001d010308	LOC100216730	6.10095	474	6.51394	397	6.62536	380	11.1282	872	12.9248	1014	12.507	921	1.14221	5.41714e-18	up
Zm00001d010366	LOC103635692	5.89131	369	5.99797	295	4.45442	205	2.55205	163	1.99747	128	2.22037	135	-1.03565	9.04545e-08	down
Zm00001d010375	LOC100281688	0.054043	5	0.027226	2	0.074136	5	1.10429	104	1.28597	122	0.990505	89	4.69389	5.97531e-20	up
Zm00001d010393	LOC103635706	6.45159	314	5.57174	213	6.91962	247	1.58351	79	0.938819	47	1.81457	86	-1.88523	6.84776e-14	down
Zm00001d010394	LOC103637187	1.65047	48	2.44279	56	1.72595	37	0.966511	29	0.179484	6	0.580158	17	-1.48149	0.00565335	down
Zm00001d010399	LOC100281160	10.1356	945	12.2153	896	12.8803	881	61.6273	5870	61.6258	5886	61.1635	5518	2.62688	4.91968e-104	up
Zm00001d010402	LOC103635707	2.90339	84	2.53272	58	2.31062	49	0.973748	29	1.19708	36	0.495401	14	-1.28447	0.00107286	down
Zm00001d010434	LOC100194381	27.1566	826	31.139	745	27.6103	616	2.7619	86	2.88249	90	2.24006	66	-3.20282	5.3227e-83	down
Zm00001d010442	LOC103635727	2.52903	306	2.60567	248	2.38451	211	1.05923	131	0.793908	99	0.806872	95	-1.25561	1.86965e-11	down
Zm00001d010443	LOC100192464	10.7273	810	10.6228	631	10.6188	588	3.65115	282	3.22503	250	3.2189	235	-1.42382	1.67583e-30	down
Zm00001d010446	LOC100381926	2.94843	299	3.20625	256	2.80537	209	0.500829	52	0.476645	50	0.251426	25	-2.61521	1.87065e-25	down
Zm00001d010448	LOC100192366	8.20587	1237	10.7755	1271	11.156	1225	17.8339	2754	21.0597	3244	21.0698	3084	1.24011	4.23026e-15	up
Zm00001d010459	LOC103635733	0.540606	33	0.546106	26	0.372155	17	1.02398	63	1.02752	64	1.06327	62	1.30792	0.000117129	up
Zm00001d010495	LOC100384528	5.73826	477	7.00107	471	5.81639	373	10.6021	1573	8.21767	1534	9.7069	1629	1.81503	1.07049e-42	up
Zm00001d010507	LOC103635755	7.6568	323	10.9417	363	11.8775	368	3.3584	145	4.97151	215	4.02012	164	-1.06119	1.212e-05	down
Zm00001d010515	LOC103643025	4.93219	92	4.74035	69	4.76601	65	9.98523	189	9.44338	179	11.5339	207	1.33366	1.45209e-10	up
Zm00001d010520	LOC100280283	2.34411	202	2.15604	146	3.4029	214	8.1934	718	10.4158	916	9.41553	782	2.0672	1.7967e-24	up
Zm00001d010521	--	2.97176	253	4.63276	310	4.7512	296	1.54088	134	1.73793	152	1.19908	99	-1.22035	1.36927e-06	down
Zm00001d010545	LOC100193752	5.38159	328	6.86578	329	7.09484	317	2.18332	136	2.565	160	2.20202	130	-1.23474	2.25989e-10	down
Zm00001d010575	LOC107825453	163.078	2256	128.797	1401	124.517	1263	46.9311	664	44.737	634	42.4245	568	-1.39503	2.30513e-25	down
Zm00001d010586	LOC100279044	0.852492	28	0.651129	17	1.47596	35	2.79423	91	2.83001	93	2.20988	69	1.61729	8.21097e-06	up
Zm00001d010596	LOC100273939	2.25082	75	1.31019	34	2.08798	51	3.46016	117	3.05789	104	3.58835	115	1.06774	0.000173456	up
Zm00001d010618	LOC541665	106.922	4471	116.063	3795	129.367	3858	194.839	8398	212.168	9084	215.782	8976	1.09586	3.46209e-21	up
Zm00001d010632	LOC100277571	4.2893	142	6.45568	168	6.15714	148	1.33244	45	1.7914	62	1.91763	62	-1.48259	1.45627e-07	down
Zm00001d010640	LOC100279399	2.81807	134	4.19271	156	3.88369	135	6.82845	330	8.16736	396	7.37648	337	1.27973	4.47542e-10	up
Zm00001d010652	LOC100381774	2.37527	93	2.88048	89	2.20312	63	0.570942	23	0.968903	39	0.728353	28	-1.46339	1.19054e-05	down
Zm00001d010656	LOC542307	16.3813	1303	9.25147	579	7.8149	456	3.00096	244	2.49802	204	3.3839	261	-1.66965	2.45354e-10	down
Zm00001d010667	LOC100191786	0.215971	17	0.319519	20	0.357446	21	3.99408	320	4.37436	351	4.72091	358	4.12029	6.8745e-55	up
Zm00001d010670	LOC100191807	4.82697	448	5.10553	372	5.11417	348	10.169	962	11.5027	1092	12.8879	1155	1.43889	6.08158e-24	up
Zm00001d010678	LOC100281596	5.8862	569	6.58177	485	6.36491	460	11.378	1092	12.2426	1241	11.5304	1075	1.14446	4.64676e-20	up
Zm00001d010679	--	1.36966	86	1.00044	50	0.876469	42	0.433372	28	0.078172	6	0.153923	6	-2.16133	0.000158234	down
Zm00001d010700	LOC100191473	2.92674	359	3.78274	367	5.01378	451	1.37376	175	1.44824	186	1.82224	216	-1.08351	5.91938e-06	down
Zm00001d010728	LOC100279409	47.5208	2369	35.7106	1407	30.0135	1088	13.7877	701	10.9794	567	9.88129	473	-1.46849	1.05219e-14	down
Zm00001d010743	LOC103635843	0.410346	28	0.243465	13	0.438265	22	1.68037	117	1.91688	134	1.4612	96	2.44593	5.46543e-14	up
Zm00001d010785	LOC103635866	3.00798	195	2.22374	114	2.59205	124	0.507199	34	0.367071	25	0.276724	18	-2.50005	4.00075e-17	down
Zm00001d010793	LOC103635870	6.27175	363	3.99245	192	3.37183	136	1.01922	63	0.656377	31	0.781604	42	-2.31604	1.10582e-12	down
Zm00001d010795	LOC103635871	1.56121	140	2.05192	144	1.7476	115	0.559726	51	0.435329	40	0.655628	57	-1.46076	4.42247e-08	down
Zm00001d010805	LOC100282240	1.86943	69	2.23068	65	2.66617	72	4.9261	185	3.92966	148	4.15031	147	1.17946	7.29293e-07	up
Zm00001d010812	LOC103635873	0.35946	22	0.476601	23	0.48743	22	1.35994	84	1.48963	92	1.38731	81	1.90726	2.73827e-09	up
Zm00001d010814	LOC100284155	2.33753	44	2.97992	44	2.90507	40	27.8209	526	32.8447	623	26.9809	483	3.64402	2.36133e-70	up
Zm00001d010818	LOC100277841	2.36629	206	1.07563	74	1.22264	78	0.406137	37	0.472253	43	0.799158	68	-1.21405	0.00260519	down
Zm00001d010855	LOC100283461	88.5226	4941	106.227	4661	117.451	4805	217.757	12416	240.407	13747	230.805	12465	1.3806	3.46618e-24	up
Zm00001d010902	LOC100273186	11.4225	1568	12.0906	1306	18.0556	1262	4.96097	529	5.2801	620	5.36741	531	-1.32589	8.39867e-27	down
Zm00001d010912	LOC103635913	13.0624	496	12.3793	370	15.793	440	2.58927	101	2.76104	108	2.29596	85	-2.18274	2.0773e-32	down
Zm00001d010924	LOC100194008	41.8487	2835	61.1003	3254	56.4547	2803	21.2889	1474	21.4968	1492	18.9591	1243	-1.13074	4.39185e-12	down
Zm00001d010926	--	1.395	35	1.50343	30	1.15471	22	3.02653	78	2.54745	66	2.59289	63	1.23293	0.000111929	up
Zm00001d010936	--	1.38132	254	0.850564	128	0.696761	98	0.116881	24	0.02481	6	0.065692	13	-3.45308	3.58302e-16	down
Zm00001d010945	LOC100384005	0.712846	71	0.496449	39	1.02755	75	1.86477	187	2.09009	211	1.74582	167	1.57749	1.35879e-08	up
Zm00001d010956	LOC103637295	5.00934	399	5.12929	321	5.10882	298	43.1572	3507	38.4381	3132	35.7776	2754	3.18176	8.73341e-178	up
Zm00001d010958	LOC100283703	9.97674	603	10.4686	497	10.2344	453	2.73386	169	2.53161	157	2.30912	135	-1.77648	4.44627e-35	down
Zm00001d010965	LOC100275257	2.44855	80	2.37617	61	2.53945	61	5.55588	186	6.33583	212	5.96464	189	1.52055	2.33112e-13	up
Zm00001d010969	LOC100383504	3.9178	266	6.32785	338	6.26453	312	2.31761	161	2.18579	152	1.76243	116	-1.15828	1.88784e-06	down
Zm00001d011001	LOC100280464	10.067	574	14.3412	643	12.3969	518	23.413	1364	23.1382	1352	19.9043	1098	1.09172	1.59856e-11	up
Zm00001d011002	--	3.43005	158	2.14555	78	2.60642	88	10.9257	515	11.6198	549	11.9059	531	2.30614	8.36793e-35	up
Zm00001d011003	LOC100281170	0.143764	11	0.11138	7	0.273873	15	1.11306	83	0.9673	72	0.956665	68	2.71919	2.79484e-11	up
Zm00001d011006	LOC100279509	0.119304	12	0.027191	3	0.112042	8	1.40071	136	1.42345	139	0.960532	89	3.97216	2.00412e-20	up
Zm00001d011013	LOC103635958	27.4181	4887	33.6737	4717	35.5332	4642	87.7463	15974	88.086	16083	92.5074	15952	1.71154	3.70939e-41	up
Zm00001d011036	LOC541929	242.775	15337	317.213	15783	323.474	15017	76.6688	4937	79.9705	5213	81.1393	4972	-1.65435	2.66461e-32	down
Zm00001d011066	LOC100285589	15.5392	1345	19.7412	1361	21.4774	1394	33.8006	2997	38.418	3437	37.8013	3142	1.17727	1.01633e-13	up
Zm00001d011068	LOC100191249	3.9762	221	3.29979	145	3.53482	144	0.805867	46	1.08621	62	0.869907	47	-1.72542	3.23799e-13	down
Zm00001d011076	LOC103637322	7.86204	406	7.41598	301	8.11928	308	19.2441	1015	19.0826	1009	18.7709	938	1.52549	2.78969e-41	up
Zm00001d011097	opr4	5.34443	273	8.61458	346	8.77862	329	73.5497	3837	84.5111	4422	80.0182	3954	3.62967	8.94398e-83	up
Zm00001d011111	--	5.39314	255	4.9137	183	4.86199	167	9.61706	457	10.3984	505	11.0354	500	1.26412	2.99808e-17	up
Zm00001d011117	LOC100501664	0.850502	70	0.720819	47	0.802384	48	2.95652	246	2.70906	226	3.31005	261	2.14032	2.6455e-24	up
Zm00001d011119	LOC100283640	47.7492	4042	54.1421	3652	57.3363	3607	78.8223	7639	87.2693	8566	90.8963	8443	1.09173	2.07035e-17	up
Zm00001d011131	--	13.4321	506	16.3049	483	18.1289	501	37.7151	1451	41.132	1587	37.1158	1352	1.51655	1.44001e-24	up
Zm00001d011132	LOC103635987	12.369	441	15.0143	421	14.8269	387	26.6114	968	29.6317	1081	26.3566	908	1.2089	8.59112e-18	up
Zm00001d011133	LOC100281947	0.270732	8	0.346708	8	0.243376	5	3.30774	89	2.47578	67	3.20685	82	3.48425	3.60269e-15	up
Zm00001d011144	LOC100502398	98.4367	5866	129.189	6042	140.429	6123	251.823	15208	289.133	17510	282.76	16167	1.39083	7.81268e-19	up
Zm00001d011156	LOC103637332	1.49208	87	1.12479	52	1.37463	59	0.540913	33	0.198629	12	0.385183	22	-1.5758	0.000104551	down
Zm00001d011183	LOC542714	24.0181	1505	25.6257	1262	22.7415	1045	3.9918	256	4.7554	306	4.4081	268	-2.21628	2.20339e-65	down
Zm00001d011208	LOC100283053	40.4529	2536	37.7598	1863	36.0153	1648	14.4705	918	14.1987	898	15.078	899	-1.16453	2.8364e-32	down
Zm00001d011211	LOC103636020	1.49011	138	1.75888	128	1.47864	100	0.717029	68	0.636789	61	0.490571	44	-1.10919	1.51703e-05	down
Zm00001d011217	LOC103636025	5.16186	215	5.12335	168	3.49035	107	1.06291	46	0.979059	42	0.932216	38	-1.96024	1.09017e-13	down
Zm00001d011228	--	0.328478	34	0.396478	32	0.436866	33	5.67575	591	6.30427	649	5.37038	524	4.12784	2.40322e-87	up
Zm00001d011241	--	0.524403	26	0.620396	24	0.38491	14	1.81991	91	1.61387	81	1.59296	75	1.93322	4.44806e-09	up
Zm00001d011294	LOC103637354	0.863183	58	0.894095	48	1.15661	57	0.286447	20	0.188631	13	0.339842	23	-1.57496	8.28185e-05	down
Zm00001d011362	LOC100192838	4.41266	238	4.52092	197	3.98065	165	1.63052	90	1.31334	77	1.42644	81	-1.29304	3.36653e-11	down
Zm00001d011366	LOC103636076	6.60747	721	8.80391	726	8.93159	703	14.221	1565	13.6607	1513	15.6268	1671	1.10258	4.7505e-13	up
Zm00001d011377	LOC100381512	3.16033	327	3.97406	323	3.61281	274	0.651846	69	0.533747	57	0.697593	70	-2.26932	1.6932e-28	down
Zm00001d011378	LOC103636079	0.507949	49	0.850105	64	0.447546	32	0.123575	12	0.200528	20	0.146329	14	-1.68413	0.000271909	down
Zm00001d011413	LOC100280248	1.77807	117	2.20284	114	2.19453	106	0.665709	45	0.543624	37	0.650742	42	-1.47795	3.96055e-08	down
Zm00001d011418	LOC100384816	14.7443	1423	16.3385	1183	16.6559	1180	25.8304	2593	29.4195	2942	29.8636	2854	1.12212	2.47732e-20	up
Zm00001d011419	LOC103636103	3.47947	285	4.15357	270	3.5848	217	7.73724	653	7.43555	628	6.40451	513	1.18727	2.31112e-15	up
Zm00001d011420	--	0.209172	18	0.229502	15	0.159998	10	4.82537	402	5.33762	446	5.51745	436	4.88786	2.40489e-70	up
Zm00001d011425	--	0.243134	15	0.266625	13	0.204422	9	2.10143	128	2.05307	126	1.89008	109	3.27709	3.70076e-22	up
Zm00001d011428	LOC100217089	5.16731	427	5.98244	392	4.02154	251	34.6639	2904	34.2354	2862	37.3725	2954	3.01547	8.40308e-99	up
Zm00001d011429	--	2.4199	180	1.40403	83	1.97615	107	15.6987	1173	17.0108	1263	12.2931	866	3.1586	5.98435e-54	up
Zm00001d011443	LOC103636112	0.508902	45	0.553158	38	0.22364	15	1.57613	141	1.6369	147	1.72657	146	2.15275	1.75018e-12	up
Zm00001d011445	LOC103636114	1.72495	450	1.3185	238	1.18816	228	0.69942	187	0.388237	105	0.498779	127	-1.11794	1.16313e-05	down
Zm00001d011454	LOC100382491	2.58827	108	3.86284	126	3.1919	97	6.94463	295	9.80899	417	8.10877	326	1.61266	1.26155e-12	up
Zm00001d011459	LOC100382205	2.42496	218	3.40002	240	3.55072	234	5.6498	517	6.23306	572	6.63771	576	1.22159	1.27819e-10	up
Zm00001d011470	LOC100192736	1.75864	102	1.51648	69	2.28709	97	0.577685	35	0.861368	52	0.608111	35	-1.16607	0.000313885	down
Zm00001d011473	LOC542452	0.824043	126	1.04341	126	1.03553	116	1.81285	284	2.16919	340	2.15826	320	1.32708	7.80747e-12	up
Zm00001d011486	LOC100281709	23.5788	2540	17.8471	1471	16.9212	1335	7.73843	870	7.90617	909	7.76448	827	-1.02407	8.27259e-12	down
Zm00001d011499	LOC100193610	3.73192	151	1.22848	40	1.40142	42	0.087651	4	0.097054	5	0.06067	3	-4.20283	1.02213e-10	down
Zm00001d011506	LOC100286289	0.964313	47	0.628244	15	0.468643	17	1.41428	70	1.25388	62	1.17122	55	1.27636	0.00199757	up
Zm00001d011543	LOC100281053	7.80714	167	9.64177	162	8.1371	127	27.2859	594	27.0294	590	24.8336	512	1.86824	8.37973e-35	up
Zm00001d011603	LOC103636179	3.96515	204	5.43513	220	5.22762	197	1.40656	74	1.45407	77	1.19997	60	-1.6022	3.73788e-12	down
Zm00001d011610	LOC103636185	6.91206	1835	6.98643	1319	5.89157	1122	13.293	3882	13.6348	4006	15.3311	4245	1.50229	1.04984e-38	up
Zm00001d011614	LOC103636189	0.293238	22	0.171612	10	0.435092	24	1.21142	92	1.70531	129	1.33079	95	2.46983	3.44417e-11	up
Zm00001d011625	LOC100273535	4.22857	452	4.94968	418	5.38694	430	14.1804	1568	14.6731	1635	14.3301	1496	1.81614	1.62901e-41	up
Zm00001d011626	LOC100273535	0.375307	16	0.520547	18	0.541934	17	4.84131	207	5.16502	221	4.50418	182	3.55001	4.287e-35	up
Zm00001d011629	LOC103636195	0.267879	24	0.351097	24	0.414363	27	1.24142	110	1.20497	107	1.1325	95	2.01931	2.14755e-11	up
Zm00001d011638	LOC100502288	2.1511	178	2.56152	166	2.43716	151	13.7529	1311	14.2565	1484	16.3359	1450	3.07445	1.78896e-99	up
Zm00001d011639	LOC103626167	2.28172	124	2.50099	107	2.91859	116	6.71637	371	6.69345	371	5.76185	302	1.55485	4.6716e-18	up
Zm00001d011643	--	1.41275	232	1.20095	155	0.988903	119	5.5269	927	6.3962	1076	6.70489	1065	2.60618	3.01209e-55	up
Zm00001d011644	LOC103636202	0.098864	18	0.111431	16	0.161907	21	2.69715	390	3.04406	445	2.50197	363	4.41733	1.47302e-64	up
Zm00001d011684	LOC103636219	8.36373	1484	9.03087	1270	9.11422	1178	13.9753	2593	15.7285	2926	15.3476	2700	1.03881	2.35467e-20	up
Zm00001d011710	LOC100285801	3.54374	148	4.8959	161	4.25754	130	9.59503	409	9.48872	405	8.28634	334	1.34909	1.12628e-13	up
Zm00001d011719	LOC100277060	2.99725	445	2.76665	336	2.28459	254	1.10869	149	0.999903	150	0.958752	135	-1.25921	1.85434e-13	down
Zm00001d011720	LOC100381876	6.32085	1051	7.43938	966	7.6403	927	37.5045	6359	39.8864	6984	36.581	5934	2.67579	4.14803e-111	up
Zm00001d011734	LOC100191227	7.51874	286	4.44475	133	5.0952	143	11.8646	461	10.8259	422	12.8749	474	1.2918	7.82793e-10	up
Zm00001d011735	LOC541958	14.1101	584	11.463	373	11.4743	348	42.4037	1792	39.8132	1688	37.083	1485	1.92308	1.22426e-54	up
Zm00001d011757	LOC100192730	0.046107	3	0.004261	1	0	0	0.936518	58	0.836051	52	0.76997	45	5.27252	5.19515e-10	up
Zm00001d011758	LOC103636252	6.28292	666	6.16399	514	6.70821	521	11.7523	1272	11.7289	1273	11.5493	1184	1.11001	8.99183e-26	up
Zm00001d011760	LOC100193395	1.72668	106	2.4801	120	2.47537	112	0.108733	7	0.134246	9	0.270446	17	-3.39792	5.27719e-17	down
Zm00001d011769	LOC100192605	6.46517	276	7.93832	266	7.61919	238	0.807464	36	0.627631	28	0.831628	35	-3.0118	8.04746e-37	down
Zm00001d011771	LOC100284189	5.71656	314	2.56559	111	3.16934	128	1.25639	71	0.815227	46	0.754507	41	-1.77071	4.2982e-07	down
Zm00001d011778	LOC541893	6.72875	400	8.52562	399	8.7703	382	23.4708	1425	23.37	1423	25.2233	1450	1.82538	1.08233e-37	up
Zm00001d011788	LOC100193771	2.07066	203	1.37297	106	1.27838	92	0.536758	54	0.278971	28	0.545152	52	-1.55821	3.05975e-06	down
Zm00001d011790	LOC100281356	2.1288	155	2.60715	150	3.40339	179	13.1601	980	13.5802	1014	14.0527	985	2.57627	2.12261e-48	up
Zm00001d011819	LOC100284976	3.09075	293	3.02753	224	3.27253	224	39.9586	3839	43.1878	4172	41.2436	3759	3.97025	4.69809e-276	up
Zm00001d011823	LOC103636266	1.70168	211	2.20986	213	2.37428	216	5.89955	727	5.06599	630	6.10074	699	1.6419	2.2834e-22	up
Zm00001d011832	LOC100382042	2.87507	179	2.62753	129	1.81379	83	9.46793	602	6.34954	405	5.87537	354	1.79644	3.4501e-14	up
Zm00001d011834	LOC100384143	2.4444	411	1.99452	264	1.54192	190	1.03175	177	0.620363	107	0.745694	122	-1.08267	1.1888e-05	down
Zm00001d011835	LOC100281602	6.33054	634	7.41286	582	7.24206	534	11.948	1217	13.701	1394	14.749	1410	1.17246	1.26957e-16	up
Zm00001d011839	LOC103636274	8.59704	457	7.79903	326	9.13067	356	18.9848	1030	21.3735	1163	20.432	1050	1.49094	1.16288e-30	up
Zm00001d011840	LOC100276819	1.02454	36	1.37942	38	0.620285	16	2.81858	100	1.70846	61	2.2046	74	1.37101	0.000276476	up
Zm00001d011843	LOC100857065	1.72112	90	2.01852	83	2.58937	99	4.90076	260	5.34322	284	5.19929	261	1.5256	4.01244e-13	up
Zm00001d011845	LOC101027095	0.839878	35	0.460391	16	1.63232	50	2.80884	120	3.54634	152	3.78343	153	2.0285	1.84566e-07	up
Zm00001d011876	LOC542164	4.20743	249	2.54289	119	2.61265	114	1.77983	108	1.2663	77	0.922412	53	-1.00353	0.00149607	down
Zm00001d011881	LOC103636297	1.43895	87	1.39026	66	1.50834	67	0.587335	36	0.790809	49	0.447969	26	-1.01123	0.00215618	down
Zm00001d011902	LOC100275390	5.17948	107	7.4467	121	7.57862	115	1.74727	37	1.05056	23	1.25476	26	-2.04902	1.4443e-10	down
Zm00001d011903	LOC103636310	9.77646	557	5.37725	241	4.40573	184	2.24848	131	1.01174	59	0.987141	55	-1.9657	1.13075e-07	down
Zm00001d011917	LOC100382663	3.69565	175	3.30843	123	3.20228	111	1.02679	50	1.52436	74	1.05171	48	-1.25812	1.22373e-06	down
Zm00001d011919	LOC100283162	18.91	893	24.8447	922	25.8233	894	53.4319	2577	60.2682	2916	59.9775	2740	1.55985	2.61357e-24	up
Zm00001d011921	LOC101027108	14.6565	244	7.19723	95	7.39324	91	2.7229	47	3.20038	55	3.63901	59	-1.36735	6.63478e-05	down
Zm00001d011927	LOC103636321	6.08069	607	7.11195	551	7.46967	548	2.87663	291	2.39909	246	3.01424	293	-1.07395	2.1993e-11	down
Zm00001d011928	LOC100193332	15.5919	834	7.25066	323	7.49613	292	2.4548	144	1.53787	90	1.72199	94	-2.09611	7.03166e-12	down
Zm00001d011941	LOC100383679	19.1127	1848	18.5758	1381	17.6758	1251	8.54783	842	6.57345	637	7.33501	682	-1.06754	7.2633e-18	down
Zm00001d011955	LOC103636331	5.93542	178	6.63807	153	6.99831	154	1.33916	43	1.46073	46	1.462	42	-1.91855	4.82558e-16	down
Zm00001d012005	LOC100274238	13.9588	2620	20.1042	2808	19.2364	2551	46.0658	8601	47.4061	8733	50.101	8984	1.67746	1.03203e-30	up
Zm00001d012015	sbp18	7.85993	394	8.39657	331	7.79159	286	36.0219	1841	40.5638	2079	43.9477	2127	2.5641	3.57441e-85	up
Zm00001d012019	LOC100384442	3.67168	214	3.72973	171	4.00627	172	1.32696	79	0.922957	56	1.13458	64	-1.51156	3.54093e-12	down
Zm00001d012020	LOC103636348	1.74644	157	1.84915	131	2.01801	133	4.18598	383	3.89247	357	4.08531	354	1.35126	9.00982e-18	up
Zm00001d012031	LOC100274189	2.49801	130	4.45321	181	3.20114	122	0.555909	30	0.420223	23	0.538655	27	-2.48543	1.65541e-14	down
Zm00001d012033	LOC100192652	16.7877	1383	11.9923	777	11.7691	717	25.2801	2265	24.4907	2220	25.8973	2252	1.24227	1.55947e-16	up
Zm00001d012081	LOC100280885	355.321	4773	288.397	3045	249.987	2462	135.248	1856	114.771	1580	107.173	1393	-1.08418	5.23132e-13	down
Zm00001d012083	LOC100216557	0.126093	8	0.375183	17	0.122262	5	0.96657	50	0.909964	48	1.13741	56	2.32723	3.26636e-06	up
Zm00001d012101	LOC100279516	29.7678	2872	35.6786	2467	35.512	2380	82.5973	7376	86.5395	7723	82.2643	7229	1.50325	3.39961e-51	up
Zm00001d012109	LOC100284773	4.59181	148	6.09226	155	8.00449	190	0.281674	10	0.362428	12	0.322608	11	-3.96054	1.35521e-25	down
Zm00001d012140	LOC103636397	7.0632	381	7.61551	323	9.51452	376	23.9709	1319	24.6444	1360	24.4619	1275	1.83479	8.47166e-37	up
Zm00001d012145	LOC100191367	9.65111	754	5.17359	318	4.01411	230	2.66091	213	1.73129	139	1.84789	140	-1.35268	1.78327e-05	down
Zm00001d012159	LOC100381862	33.4588	2993	37.8894	2612	38.3945	2512	7.87428	719	8.63886	791	9.43697	795	-1.84468	1.41033e-51	down
Zm00001d012165	LOC100192825	21.1022	455	11.6363	198	9.11218	144	6.16397	136	5.28015	117	3.33716	70	-1.25986	0.000222697	down
Zm00001d012166	LOC100101530	8.98982	1487	5.6957	754	5.03705	623	2.58591	437	2.24536	372	2.46796	393	-1.22145	5.17806e-09	down
Zm00001d012199	LOC100275780	21.6922	2604	23.8055	2285	22.4227	2009	36.9943	4725	38.5165	4969	39.6838	4874	1.05438	7.40068e-25	up
Zm00001d012203	LOC100216654	4.74858	294	5.47807	266	5.563	252	1.76722	112	1.81682	115	1.80123	108	-1.30843	3.42846e-13	down
Zm00001d012208	--	5.24621	294	6.72925	297	6.9841	287	1.85307	106	1.65442	95	1.81969	99	-1.59153	1.80159e-15	down
Zm00001d012212	LOC100276935	0.749239	57	0.735814	44	0.861996	48	0.035744	3	0.025889	3	0	0	-4.66591	1.30467e-10	down
Zm00001d012221	LOC100273826	2.10891	133	1.71322	85	2.47776	114	0.063137	5	0.076874	5	0.205033	13	-3.86807	8.95469e-19	down
Zm00001d012233	LOC103636430	2.57161	294	3.33266	299	2.4154	202	7.49078	873	6.73727	788	9.03118	997	1.72198	4.66677e-22	up
Zm00001d012238	LOC103636431	24.5347	3312	24.9016	2657	28.2864	2603	11.7099	1430	10.8806	1400	10.8512	1356	-1.05848	1.80666e-30	down
Zm00001d012243	LOC100273673	5.2104	301	6.43261	292	7.934	336	2.09839	124	2.23801	133	3.00177	168	-1.17247	7.67107e-07	down
Zm00001d012245	LOC100193959	3.30001	167	3.30805	134	2.86487	107	0.949631	43	0.56423	30	0.455712	24	-2.09114	5.21289e-14	down
Zm00001d012247	LOC100286146	14.7517	1644	15.1318	1326	14.8863	1216	52.9433	6026	54.6826	6242	54.8995	5918	2.0994	9.53041e-129	up
Zm00001d012254	LOC103636439	49.7483	5327	59.6381	5019	62.6502	4916	90.5906	9908	105.646	11588	100.646	10426	1.0267	3.64815e-14	up
Zm00001d012257	LOC103636441	0.569128	107	0.84902	108	0.998444	128	2.04301	349	2.09975	305	2.29243	349	1.50005	4.78673e-12	up
Zm00001d012258	LOC103636442	1.18147	130	1.03451	91	1.00505	80	2.01156	222	1.85311	211	2.15901	232	1.13656	2.63678e-09	up
Zm00001d012283	--	0.655622	23	0.633905	18	1.26121	32	1.40663	50	1.65655	59	1.48363	50	1.07501	0.00803253	up
Zm00001d012294	LOC103636459	11.5386	1076	13.6209	1122	14.731	985	2.03832	201	3.03639	288	3.1273	277	-2.09047	4.42266e-27	down
Zm00001d012304	LOC103636463	0.767179	56	0.821748	47	0.674723	36	0.077644	6	0.085649	7	0.11846	9	-2.67074	3.36586e-08	down
Zm00001d012320	LOC100274219	8.74107	839	5.61541	434	5.77771	399	2.96026	296	2.32147	232	3.05197	273	-1.03996	4.97265e-07	down
Zm00001d012321	LOC100382754	0.059413	4	0.064042	4	0.021598	1	1.20882	79	1.28484	84	1.31342	81	4.74984	3.2278e-16	up
Zm00001d012322	LOC100279536	0.022891	2	0.092966	6	0.033346	3	7.04704	590	7.81119	655	6.72629	533	7.31375	5.89103e-55	up
Zm00001d012325	LOC100275415	3.26467	329	3.92296	310	2.8382	210	1.36189	140	1.11415	115	1.12938	110	-1.23834	3.53264e-10	down
Zm00001d012335	LOC103636476	7.64149	526	8.83945	478	10.9137	550	17.5329	1231	18.6986	1317	18.9899	1263	1.25102	5.17888e-15	up
Zm00001d012351	--	0.969795	32	1.03698	27	1.53818	37	2.80875	93	3.95105	131	3.00541	94	1.68917	1.48074e-07	up
Zm00001d012362	LOC103636489	1.83528	143	2.87445	164	2.25205	120	0.927187	65	0.72917	57	1.104	75	-1.14955	1.43892e-05	down
Zm00001d012378	LOC100274367	28.7449	864	39.3807	931	38.4692	848	155.393	4772	163.318	5030	149.041	4335	2.37258	7.88605e-60	up
Zm00001d012391	LOC100280719	37.462	4394	31.0908	2979	33.5278	2967	12.3682	1507	12.6262	1612	13.002	1513	-1.16688	1.18888e-29	down
Zm00001d012402	LOC103636505	0.971516	63	1.04181	53	1.43686	68	2.00486	133	2.41338	160	1.67378	105	1.0706	0.000122267	up
Zm00001d012420	LOC100501536	13.0921	1259	16.0231	1198	17.7294	1239	101.656	9570	108.827	10307	106.653	9487	2.94769	3.48885e-107	up
Zm00001d012423	LOC100273745	177.439	3257	91.9037	1326	98.9222	1331	45.8871	861	36.8857	694	35.8896	638	-1.39254	3.43962e-09	down
Zm00001d012432	--	9.27874	263	14.8401	331	14.5088	302	5.14955	150	4.87457	142	4.40078	121	-1.17752	4.58317e-07	down
Zm00001d012438	LOC103636522	0.830382	83	0.915031	72	1.20602	88	3.33306	337	5.02941	510	3.55332	341	2.25045	2.1357e-20	up
Zm00001d012456	LOC103636527	2.21908	226	3.03909	214	2.65446	202	4.5044	439	5.05983	505	4.89703	436	1.0713	5.04076e-11	up
Zm00001d012472	LOC103636536	6.03316	366	4.88036	233	4.43713	198	1.00339	63	1.70523	106	1.60776	95	-1.58222	2.02625e-10	down
Zm00001d012476	LOC100194260	21.905	1202	25.1575	1085	28.1476	1132	4.69685	264	5.27275	297	5.04785	268	-2.08236	7.11624e-44	down
Zm00001d012477	LOC100502492	11.8757	1131	13.7499	1030	17.1607	1198	21.905	2131	28.4782	2779	26.0469	2400	1.07738	1.75016e-09	up
Zm00001d012484	--	0	0	0	0	0	0	3.05085	74	1.9458	65	2.13424	62	8.47407	2.83694e-11	up
Zm00001d012485	LOC100273033	9.74026	1145	14.5432	1269	13.3769	1199	23.1299	3643	26.887	4152	30.3641	4266	1.69216	4.45119e-23	up
Zm00001d012498	LOC103636549	2.54895	123	3.38793	129	3.4088	121	1.00272	50	1.17309	58	1.64856	77	-1.04687	0.000304086	down
Zm00001d012510	LOC103636555	0.73132	38	0.29634	12	0.34038	13	4.79566	251	4.72989	249	5.00764	249	3.59106	2.05173e-33	up
Zm00001d012512	LOC100384715	0.104299	8	0.176928	11	0.077682	5	1.4265	106	1.27594	95	1.19178	84	3.54472	7.09114e-18	up
Zm00001d012515	LOC103637556	8.10347	834	8.18261	662	9.15273	691	16.0928	1692	17.1268	1806	17.9692	1789	1.24895	4.64131e-26	up
Zm00001d012520	LOC103636557	1.87242	52	2.93328	64	3.23079	66	10.7012	301	13.309	376	10.9375	292	2.36204	2.42217e-22	up
Zm00001d012527	LOC100381829	1.0598	71	1.19435	63	1.35889	67	12.4726	848	12.956	883	11.5488	744	3.59318	2.54659e-103	up
Zm00001d012528	LOC103636559	3.02166	236	1.7308	107	1.27658	74	0.934818	75	0.640448	52	0.865963	66	-1.06348	0.00256068	down
Zm00001d012544	LOC100285651	0.549634	57	0.789666	60	0.734324	56	1.55975	161	1.44366	153	1.78383	175	1.46558	1.06272e-09	up
Zm00001d012553	LOC542407	14.4508	1239	12.9023	860	11.6255	755	22.7363	1929	23.2454	2016	24.3142	1959	1.04548	1.01919e-20	up
Zm00001d012555	LOC103636569	1.89538	66	2.46102	68	3.0018	77	0.408664	15	0.435491	16	0.388264	14	-2.28039	4.24771e-09	down
Zm00001d012560	LOC100274285	13.5845	1155	7.00978	469	7.29362	454	4.16084	362	2.95187	258	2.91181	241	-1.2329	3.7366e-06	down
Zm00001d012594	LOC103636581	3.16118	53	5.0592	66	6.00114	73	13.3361	225	13.4966	229	12.8351	205	1.72246	1.2452e-11	up
Zm00001d012600	LOC100216733	1.36557	154	1.51726	161	1.87652	193	0.20478	41	0.40216	40	0.535388	44	-2.0792	5.61576e-13	down
Zm00001d012601	--	23.017	1087	16.7339	627	14.6496	506	7.44031	358	6.22559	301	6.73558	308	-1.1813	2.0525e-10	down
Zm00001d012606	LOC103636586	17.3593	1049	13.8598	658	10.1418	449	5.55024	343	4.09606	254	4.58982	269	-1.29827	5.96438e-10	down
Zm00001d012615	LOC103636591	7.17881	668	5.50037	400	5.95457	399	1.42809	133	1.28933	118	1.35109	124	-1.96692	1.14766e-30	down
Zm00001d012621	LOC103636593	0.920848	36	0.493688	15	0.553668	16	1.70993	67	2.99222	117	2.6011	96	2.08627	7.52479e-08	up
Zm00001d012628	LOC103636601	15.9168	409	14.2363	288	14.3889	271	23.3099	612	26.6704	702	26.6089	661	1.02022	1.88204e-13	up
Zm00001d012629	LOC103636601	1.46219	250	1.46807	199	1.3999	185	2.81011	530	2.72564	523	2.90184	511	1.28354	3.07355e-22	up
Zm00001d012632	--	3.32796	100	2.58567	61	5.01687	110	0.865057	27	0.920586	29	1.10181	32	-1.65939	3.99576e-06	down
Zm00001d012633	LOC100283967	26.0868	2352	33.8936	2402	33.8068	2234	59.3798	5467	63.7545	5887	59.1032	5154	1.19656	4.36944e-18	up
Zm00001d012635	LOC103636603	9.17747	363	12.2786	377	11.0924	317	39.5188	1584	42.2411	1699	38.065	1461	2.12996	4.30237e-52	up
Zm00001d012647	LOC8072137	11.8909	754	11.2825	554	11.8763	573	13.2303	1150	15.2115	1380	15.4486	1280	1.00174	5.21639e-14	up
Zm00001d012648	LOC100192611	4.37158	267	5.7406	276	6.78947	304	2.11112	132	2.27132	142	1.58759	94	-1.26023	1.39751e-07	down
Zm00001d012660	LOC100281196	9.97341	1295	10.2425	1046	11.4105	1086	19.359	2432	18.9903	2415	19.8307	2422	1.05762	1.50843e-22	up
Zm00001d012670	LOC100382489	4.69814	532	2.93399	261	2.50011	208	1.2074	141	1.07202	125	1.10854	122	-1.33356	1.16523e-07	down
Zm00001d012687	LOC103636624	2.18475	259	2.06514	192	2.28924	199	5.14752	621	4.42825	536	5.28497	604	1.41879	2.94408e-23	up
Zm00001d012693	LOC100285674	22.2762	2232	14.9473	1172	12.3872	906	7.11437	730	5.41361	564	5.20253	507	-1.23189	1.50285e-08	down
Zm00001d012712	LOC103636636	1.2379	97	1.29357	80	1.24351	71	2.92542	233	2.81148	225	2.97636	225	1.44241	9.414e-15	up
Zm00001d012719	LOC103636641	40.7529	1524	45.9892	1351	44.0316	1207	17.4273	666	16.4791	631	14.1318	511	-1.20642	6.60797e-22	down
Zm00001d012736	--	4.02561	123	4.39737	106	4.69298	105	60.0923	1873	72.2937	2259	68.3367	2017	4.17875	4.30911e-167	up
Zm00001d012745	LOC100501843	0.425364	45	0.54899	46	0.558032	44	0.951838	103	1.36126	141	1.80656	184	1.63828	3.2514e-07	up
Zm00001d012757	LOC100304362	7.11003	532	7.93556	467	6.29008	345	1.24431	96	1.00316	77	1.09479	80	-2.42699	1.23785e-41	down
Zm00001d012766	LOC100381490	3.19659	175	3.48435	147	3.93881	155	0.859112	49	1.06357	60	0.882818	47	-1.64372	4.77514e-12	down
Zm00001d012771	LOC100273751	3.60206	264	1.9655	114	2.0822	112	1.46769	110	0.772641	58	0.904007	64	-1.05318	0.00177878	down
Zm00001d012774	LOC103636668	9.65095	1236	10.5805	1081	11.0258	1043	19.1519	2498	19.6148	2584	19.0989	2419	1.12834	2.31897e-25	up
Zm00001d012780	--	4.09438	195	7.1373	268	7.0384	246	14.353	699	16.8771	824	16.2988	751	1.62049	4.22169e-13	up
Zm00001d012781	LOC103636674	3.91297	50	5.66588	57	6.46833	61	12.9887	170	16.3796	215	13.8037	171	1.67918	1.51802e-10	up
Zm00001d012785	LOC100282183	7.87094	548	10.8154	592	11.3726	580	18.0287	1281	20.7976	1483	18.3593	1236	1.16788	1.27335e-11	up
Zm00001d012795	--	0.782824	92	0.452527	66	0.903618	63	0.247778	38	0.290227	34	0.312659	33	-1.08822	0.000236078	down
Zm00001d012812	LOC100382009	2.79327	374	2.64682	278	2.75344	270	4.60681	629	4.71678	645	4.99986	647	1.04369	1.70218e-16	up
Zm00001d012821	LOC103625711	35.8656	4225	35.667	3347	38.3335	3341	88.6025	10203	97.7473	11398	101.982	11250	1.56834	9.28478e-47	up
Zm00001d012822	LOC103625712	3.72495	527	3.91453	439	3.78319	401	0.859641	128	1.12322	169	1.16225	169	-1.57114	5.16252e-19	down
Zm00001d012823	LOC100274485	10.9913	909	10.9413	711	11.4188	692	25.8351	2181	27.0744	2293	25.7012	2055	1.47647	8.95449e-51	up
Zm00001d012836	LOC100276942	3.05262	164	3.31104	140	3.17024	125	0.907483	50	0.616268	34	0.716631	38	-1.84014	2.27222e-13	down
Zm00001d012837	LOC100273269	161.062	3235	120.47	1902	116.701	1718	20.5858	423	15.2002	313	16.1539	314	-2.69959	5.7657e-61	down
Zm00001d012839	LOC103625714	7.57442	592	8.28916	509	8.51276	488	28.3852	2262	31.8705	2547	33.0283	2493	2.17502	4.97065e-69	up
Zm00001d012840	LOC103625714	7.4659	334	7.28814	256	9.37638	307	22.1131	1009	23.9703	1097	23.0636	997	1.76028	7.39712e-34	up
Zm00001d012853	LOC100216689	2.03344	142	1.30856	72	1.10468	57	0.463526	33	0.341828	23	0.263829	19	-1.8313	8.6549e-07	down
Zm00001d012856	LOC103627942	4.88858	453	4.04331	293	5.27708	357	10.5138	1104	11.2627	1174	12.6439	1268	1.67031	4.00385e-28	up
Zm00001d012867	LOC100273411	3.11932	165	2.76864	115	2.08067	82	1.06402	59	0.693194	40	0.838443	43	-1.34915	1.69086e-06	down
Zm00001d012899	LOC100281224	1.20042	50	1.75036	57	1.64434	50	3.55902	151	4.80357	204	3.38556	136	1.60394	4.47361e-09	up
Zm00001d012900	LOC9272590	0.115433	5	0.212659	6	0.351747	10	3.83295	139	4.45449	162	4.65476	160	4.42461	1.16994e-27	up
Zm00001d012929	LOC100283046	5.73187	458	8.35267	523	7.6092	447	3.01954	251	3.16129	259	2.85567	224	-1.00752	7.09879e-08	down
Zm00001d012931	LOC100192584	33.5951	2997	32.9379	2468	33.4106	2333	64.2585	6298	63.8917	6086	60.7715	5661	1.18491	1.17039e-44	up
Zm00001d012953	LOC103625754	1.05364	99	1.66587	123	1.08979	75	0.310587	30	0.069714	7	0.255488	24	-2.3218	2.39701e-07	down
Zm00001d012970	LOC103625768	4.013	373	5.1611	377	5.23478	357	13.6342	1295	14.8322	1412	15.3015	1376	1.84491	4.29446e-35	up
Zm00001d012973	LOC100284782	5.41255	252	2.57208	95	2.31586	80	1.30084	62	1.03283	50	1.03609	47	-1.37224	0.00015889	down
Zm00001d012982	LOC100283001	0.521707	39	0.645836	38	0.769739	42	1.7053	129	2.1079	160	1.60482	115	1.72443	6.20583e-10	up
Zm00001d012983	LOC100383800	5.14143	393	8.2657	496	8.4845	475	1.58046	124	2.09982	165	1.39442	103	-1.8636	1.79582e-13	down
Zm00001d012991	LOC100273226	2.96992	187	1.65811	82	2.49334	116	1.22978	80	0.898036	59	0.858102	53	-1.00245	0.000915092	down
Zm00001d012996	LOC100191210	7.81264	505	5.4275	280	4.58871	218	2.39749	159	2.05682	139	2.68174	170	-1.07323	3.86165e-06	down
Zm00001d013011	--	1.66193	68	3.26121	105	2.60885	78	0.618192	26	1.14505	48	0.707444	28	-1.35832	0.000615354	down
Zm00001d013012	LOC100279309	1.83804	219	1.45773	138	1.70902	152	7.80351	712	6.12474	742	6.9816	795	2.13571	6.92308e-44	up
Zm00001d013014	LOC100384395	4.71915	872	5.32212	768	7.43871	1015	1.93057	339	2.90593	511	1.90127	320	-1.23657	2.02733e-07	down
Zm00001d013025	LOC100284939	1.9009	98	1.30412	53	1.48218	60	0.616047	35	0.541675	30	0.684399	37	-1.04694	0.00138803	down
Zm00001d013026	LOC100383644	2.23638	244	3.07584	254	3.75905	280	34.0415	3716	39.2249	4236	42.3671	4352	3.93645	1.76227e-110	up
Zm00001d013027	LOC103625788	15.2024	1332	13.8037	951	13.0763	840	29.3749	2629	29.9666	2690	35.2321	2987	1.40792	2.14554e-30	up
Zm00001d013029	LOC103625789	0.498904	41	0.3002	22	0.337289	21	0.61981	57	0.868139	79	0.67778	59	1.2206	0.000625251	up
Zm00001d013033	LOC100277775	1.03104	55	0.97946	41	0.865481	34	8.05676	437	7.92289	431	8.42826	433	3.31057	6.69916e-67	up
Zm00001d013054	--	1.03021	20	1.50425	23	0.869049	13	3.11741	61	3.14791	62	3.36513	62	1.70264	4.11113e-06	up
Zm00001d013063	LOC103625809	2.57632	367	2.5212	283	2.50674	262	0.810977	118	1.27418	186	0.978897	135	-1.06971	3.16339e-07	down
Zm00001d013066	LOC103625810	75.9206	4564	61.0331	2884	60.7597	2677	8.07259	496	7.83499	483	7.09329	413	-2.86256	6.47474e-115	down
Zm00001d013067	LOC542385	88.3624	4770	78.1099	3315	81.5027	3225	18.1829	1003	20.0921	1112	20.249	1058	-1.84203	2.97914e-67	down
Zm00001d013071	LOC100286028	4.66661	268	5.56992	251	5.78617	243	1.07054	63	1.09296	65	1.10265	62	-2.0391	6.07165e-23	down
Zm00001d013077	LOC100192548	1.55016	102	1.64704	84	1.58954	77	0.483679	32	0.670609	46	0.455937	29	-1.32014	1.20299e-05	down
Zm00001d013087	LOC103625815	1.87871	49	2.54444	53	3.04009	59	7.19553	192	7.75831	208	7.53519	191	1.83248	4.70306e-14	up
Zm00001d013097	LOC100272893	19.112	1832	14.6866	1152	15.2179	1113	6.05193	566	4.98062	473	5.31263	478	-1.43573	9.03579e-28	down
Zm00001d013099	LOC100274216	5.16343	234	5.92438	211	5.4692	182	82.0441	3790	90.0905	4174	87.3388	3822	4.20961	5.86302e-266	up
Zm00001d013111	LOC100283585	22.9044	1565	21.4555	1153	19.1015	957	54.4732	3802	58.3	4081	57.2603	3785	1.66116	4.07155e-55	up
Zm00001d013118	LOC100382689	5.50138	206	5.12027	151	5.90365	162	1.76955	68	1.68363	65	1.71244	62	-1.43394	1.19253e-11	down
Zm00001d013135	LOC100285298	3.79874	201	3.28734	137	2.98922	114	5.73684	311	5.67711	309	6.58957	339	1.08448	8.65513e-10	up
Zm00001d013176	--	1.75881	146	1.21557	85	0.73298	48	0.377094	41	0.252563	26	0.269391	26	-1.55742	5.35033e-05	down
Zm00001d013178	LOC100275173	6.01888	150	4.989	98	4.80704	88	1.32546	34	1.37866	36	0.925899	23	-1.85886	1.45998e-10	down
Zm00001d013184	LOC100285864	5.13224	279	4.03136	172	5.45169	217	1.27436	71	1.98549	111	1.38006	73	-1.40519	1.63384e-08	down
Zm00001d013200	LOC103625855	0.322297	16	0.067393	3	0.236795	9	1.61514	82	2.03401	103	1.79789	86	3.28187	2.88519e-14	up
Zm00001d013201	LOC100191986	25.0083	1854	23.7997	1421	24.9447	1400	38.3717	3225	43.9612	3629	42.8118	3330	1.10445	5.94549e-26	up
Zm00001d013230	LOC103625869	21.0871	1251	17.1881	802	15.3723	669	130.895	7932	96.0239	5836	95.3311	5472	2.82171	3.16172e-72	up
Zm00001d013231	LOC100274473	72.7263	4282	67.0128	3102	60.8503	2626	334.858	20138	305.143	18405	288.977	16461	2.4496	2.03907e-133	up
Zm00001d013241	LOC103625871	8.32801	1380	8.97041	1172	9.45848	1154	15.4866	2610	16.475	2756	17.8879	2835	1.11907	1.88318e-21	up
Zm00001d013244	LOC8085918	0.35368	11	0.088986	2	0.037856	1	5.63877	165	7.66895	225	6.32639	176	5.35262	1.26577e-28	up
Zm00001d013251	LOC103625875	9.89973	1400	10.2868	1144	10.0529	1042	17.2009	2485	18.9988	2752	18.2426	2496	1.08839	3.02087e-26	up
Zm00001d013269	LOC542684	0.725127	62	0.895546	60	0.768759	48	0.270264	24	0.287557	25	0.247312	21	-1.30804	0.000197604	down
Zm00001d013289	LOC100284985	1.57062	75	1.9626	74	1.86447	66	5.51261	268	6.10191	298	5.50434	254	1.90154	7.29383e-22	up
Zm00001d013296	LOC103625889	73.0578	6112	91.2569	6001	90.1529	5528	599.408	51222	681.027	58366	648.791	52513	3.16165	3.06716e-134	up
Zm00001d013301	LOC103625891	2.18196	572	2.37287	440	2.28697	392	3.70114	980	3.78133	1006	3.6922	934	1.04143	8.83242e-22	up
Zm00001d013306	LOC100283796	2.61444	96	3.2215	93	3.15516	85	5.84148	218	6.74012	252	7.13763	252	1.3698	2.52546e-11	up
Zm00001d013323	LOC103625904	16.9857	712	10.916	360	8.26952	254	3.0685	132	2.30528	99	2.38318	97	-1.97908	1.48247e-13	down
Zm00001d013326	LOC100275407	5.1605	166	7.36466	186	7.59754	179	77.0433	2523	85.1754	2797	78.6681	2440	3.8242	9.99879e-124	up
Zm00001d013342	LOC100281140	1.57377	111	1.07715	60	1.29381	67	0.595343	43	0.259938	19	0.398767	28	-1.40606	0.000136875	down
Zm00001d013359	LOC100278543	8.47578	367	5.05861	186	3.94982	132	2.83035	122	2.48773	113	1.33354	61	-1.182	0.000289916	down
Zm00001d013370	LOC100281729	0.837729	82	0.946497	72	1.31698	94	0.242134	25	0.242669	24	0.279293	27	-1.7518	3.06537e-07	down
Zm00001d013378	LOC100381473	0.688264	34	0.500324	20	0.861428	32	2.1946	111	2.91795	148	2.14841	103	2.04885	6.73106e-11	up
Zm00001d013390	LOC100284486	7.89134	618	10.4638	644	10.6096	609	23.9669	1916	26.6943	2140	23.5707	1785	1.59743	1.37684e-25	up
Zm00001d013392	LOC103625929	108.8	4583	89.5627	2965	90.9298	2807	33.6938	1450	31.0754	1341	25.8329	1053	-1.43601	1.92941e-27	down
Zm00001d013398	LOC100502510	4.61595	472	5.87537	472	5.54428	415	1.97881	207	2.288	240	1.84883	183	-1.14696	5.83757e-11	down
Zm00001d013399	LOC103625936	0.649767	21	0.887802	23	1.36648	33	3.08521	102	3.94156	130	4.09565	128	2.17555	1.54818e-10	up
Zm00001d013409	LOC100285332	3.05852	99	3.12993	79	4.00438	95	0.516782	17	0.466963	16	1.21567	38	-1.96586	1.00472e-06	down
Zm00001d013417	LOC103625943	5.60005	845	4.35968	518	4.18828	430	2.60266	395	1.78135	257	1.64721	242	-1.00066	2.72102e-06	down
Zm00001d013468	LOC103625961	0.889694	75	1.22254	82	0.936512	59	0.185187	17	0.066486	6	0.072014	6	-2.93956	1.54021e-10	down
Zm00001d013477	LOC103625964	6.27178	643	6.22353	502	5.8222	434	8.27291	998	8.36716	1029	10.4535	1180	1.01241	2.83089e-13	up
Zm00001d013493	lox5	23.7519	3353	31.628	3640	34.1396	3599	9.07024	1312	10.2434	1500	9.55414	1322	-1.4095	4.02982e-17	down
Zm00001d013495	LOC100284874	3.54043	268	2.48718	149	2.27566	126	0.786636	64	0.978933	75	0.876717	67	-1.3803	4.65437e-08	down
Zm00001d013510	--	0.691635	40	1.0061	46	0.491315	21	1.71601	101	1.29707	76	1.26866	71	1.19046	0.000572931	up
Zm00001d013521	LOC103628017	3.60407	567	1.70391	211	1.66817	193	1.17345	189	0.817069	132	0.909875	139	-1.02637	0.00113343	down
Zm00001d013522	LOC100383169	9.90338	1348	13.1625	1408	14.5815	1454	20.5019	2850	23.3056	3249	22.8656	3011	1.06386	1.99272e-10	up
Zm00001d013542	LOC100384259	25.4725	3929	15.218	1831	13.9248	1577	8.68039	1369	6.04927	956	5.86584	878	-1.1643	8.05863e-07	down
Zm00001d013547	LOC103625988	33.5667	4038	37.8047	3799	42.0165	4005	125.948	17118	164.898	19790	170.625	19373	2.20773	8.8464e-51	up
Zm00001d013561	LOC103625996	0.743017	83	0.900538	79	0.819671	67	1.68349	190	1.37666	156	1.4921	160	1.11526	2.13158e-07	up
Zm00001d013566	LOC103625998	12.8035	1582	7.08285	688	5.54531	503	3.52118	445	2.34803	298	2.43515	292	-1.37322	1.67521e-06	down
Zm00001d013571	LOC100279034	2.21966	136	2.9527	142	2.39418	108	6.00784	375	6.59014	413	6.44719	382	1.57213	5.72288e-19	up
Zm00001d013588	LOC100384535	4.72407	227	5.55484	210	4.82669	170	2.19328	108	1.7006	84	1.68657	79	-1.19183	8.05574e-09	down
Zm00001d013624	LOC100276765	3.67717	261	2.40917	136	1.90348	99	1.16625	86	0.666958	51	0.784484	57	-1.32734	2.86596e-05	down
Zm00001d013625	LOC100502232	5.28674	260	6.43128	249	5.62879	203	0.206261	11	0.657697	34	0.520329	25	-3.36906	3.00175e-26	down
Zm00001d013627	LOC103626024	12.1127	1502	13.0457	1272	13.1496	1195	39.1812	4962	39.8639	5063	41.5377	4982	1.89373	1.17469e-85	up
Zm00001d013629	LOC103626026	3.24007	279	3.68719	250	4.38212	277	0.581195	52	0.415232	37	0.535219	45	-2.63049	1.0376e-28	down
Zm00001d013631	--	13.4436	934	12.4685	647	12.8226	617	27.6743	2548	29.7643	2721	32.3753	2674	1.84594	7.28298e-65	up
Zm00001d013635	LOC100281282	0.545768	46	0.7193	47	0.795864	49	1.45194	123	1.31188	112	1.3573	109	1.23714	2.88793e-06	up
Zm00001d013641	LOC100382094	1.13061	50	0.974797	34	1.25272	40	3.18831	142	2.45488	110	2.24603	95	1.45931	1.32004e-07	up
Zm00001d013651	LOC100280491	2.14345	133	2.34576	115	2.1532	98	1.24878	80	0.706926	45	0.60659	37	-1.12823	0.00027819	down
Zm00001d013654	LOC100502336	32.4816	4524	19.0462	2085	15.8744	1621	5.30466	755	4.11003	587	3.81506	514	-2.10814	1.84829e-18	down
Zm00001d013660	LOC100382821	2.21382	63	3.95095	88	3.96982	83	5.71556	165	7.02322	203	6.37657	174	1.15368	3.43546e-05	up
Zm00001d013689	LOC103626043	0.549723	45	0.628519	40	0.686792	41	1.1013	91	1.55567	128	1.19925	93	1.2787	1.22074e-05	up
Zm00001d013716	LOC100279995	2.99366	380	4.06247	424	4.32755	417	1.13256	156	1.33114	192	1.19812	157	-1.32571	4.81781e-10	down
Zm00001d013725	LOC100283169	0.712334	54	0.535448	32	0.591065	32	6.59301	473	6.33238	485	6.64718	481	3.60037	1.27025e-73	up
Zm00001d013732	LOC100382144	2.14523	86	1.619	51	1.61344	48	0.673593	28	0.444618	19	0.709773	28	-1.29887	0.000317426	down
Zm00001d013744	LOC100216646	7.11219	487	5.38747	291	6.13961	309	3.02955	212	2.39149	168	2.18158	145	-1.05785	1.7456e-08	down
Zm00001d013746	LOC103626058	1.74192	178	1.23043	99	1.13298	85	0.592834	62	0.443437	47	0.469183	47	-1.20301	2.13757e-05	down
Zm00001d013747	LOC100285753	6.4128	384	6.74257	318	5.11763	225	2.2765	140	2.51889	155	2.4092	140	-1.09994	1.53798e-09	down
Zm00001d013760	--	3.45475	168	1.73086	66	3.187	113	0.603018	30	1.49421	75	0.851168	40	-1.25013	0.00258821	down
Zm00001d013781	LOC100037827	0.846828	55	1.47369	75	1.5428	73	0.478782	32	0.461422	31	0.387	24	-1.2883	0.00062364	down
Zm00001d013795	LOC100216568	5.28101	369	7.37396	404	7.01102	357	18.6708	1318	16.4211	1163	14.9812	1003	1.57655	5.65969e-22	up
Zm00001d013801	LOC100274206	0.45807	35	0.420057	26	0.380066	22	0.894379	70	0.905939	71	1.08117	80	1.40386	1.04686e-05	up
Zm00001d013810	LOC100281692	59.7222	5046	48.4663	3218	43.3757	2677	98.6273	8509	94.6643	8191	93.7702	7656	1.16218	8.76038e-20	up
Zm00001d013811	LOC103628057	13.6802	923	12.9273	686	14.3344	709	5.81782	401	4.87365	337	5.11594	334	-1.1352	2.4225e-19	down
Zm00001d013825	LOC100275514	4.90263	155	5.3403	133	6.1925	144	44.1533	1422	44.7981	1447	41.103	1254	3.22344	1.65658e-119	up
Zm00001d013830	LOC100382116	1.16087	90	1.85695	114	1.84643	105	0.598463	48	0.421916	34	0.310405	24	-1.6093	3.64955e-06	down
Zm00001d013849	LOC100381416	7.05565	1040	7.57224	919	7.50103	865	13.1479	2006	14.0587	2136	14.6281	2104	1.11715	8.77566e-22	up
Zm00001d013855	LOC103626102	0.756021	55	1.51413	66	0.621249	33	1.53774	113	1.41757	105	2.15037	121	1.11809	0.000187848	up
Zm00001d013865	LOC100279875	2.91405	236	2.57806	193	3.04721	180	4.79026	393	6.0635	513	5.59408	449	1.13479	3.19093e-11	up
Zm00001d013923	LOC100278278	10.4725	819	6.86248	422	6.94546	398	3.69542	296	2.60064	209	2.74704	208	-1.18544	4.08964e-08	down
Zm00001d013926	LOC103626135	3.73745	416	5.05093	442	4.79208	391	1.88405	214	1.91006	218	1.91982	207	-1.00825	1.24003e-08	down
Zm00001d013941	LOC100501193	1.61876	122	0.979178	58	0.8826	49	0.462082	36	0.250363	20	0.353948	26	-1.45512	0.000193878	down
Zm00001d013947	LOC100281231	0.576261	21	0.83505	24	0.98273	26	6.20612	225	8.26871	300	6.35333	218	3.34906	3.6009e-32	up
Zm00001d013979	LOC100501739	10.336	974	11.6209	861	14.524	1003	30.4539	2931	35.6721	3443	33.3177	3037	1.68661	7.5089e-27	up
Zm00001d013988	--	1.72599	117	1.61065	86	1.70012	84	0.230285	16	0.343409	24	0.46513	31	-2.02389	1.12321e-09	down
Zm00001d013992	LOC100283961	6.10438	442	4.49552	258	3.90514	211	2.20854	168	1.84023	141	1.78053	129	-1.04476	8.14513e-07	down
Zm00001d014006	LOC103626157	2.41525	51	2.6684	45	2.20163	34	0.636381	14	0.759955	17	0.951239	20	-1.3632	0.000970673	down
Zm00001d014035	LOC103626169	1.38801	182	0.926692	96	0.955588	92	0.266582	36	0.347672	47	0.367444	47	-1.49115	4.18505e-07	down
Zm00001d014060	LOC100192842	1.65975	145	0.934686	64	0.798802	51	0.388427	35	0.175937	16	0.318605	27	-1.6972	5.80606e-05	down
Zm00001d014062	LOC100278556	1.08051	70	1.42371	73	1.08062	51	0.328294	22	0.354334	24	0.383852	24	-1.49571	1.81086e-05	down
Zm00001d014063	LOC103626181	0.5015	84	0.68347	90	0.52449	65	0.27578	48	0.124799	22	0.216315	35	-1.22154	0.000627894	down
Zm00001d014083	LOC100281141	0.289145	31	0.48232	40	0.5218	40	1.32075	141	1.3858	149	1.24142	126	1.85665	6.14907e-11	up
Zm00001d014088	LOC100382517	2.59505	401	3.39328	413	3.95505	448	5.44807	860	5.66974	898	5.93499	888	1.01852	1.17908e-08	up
Zm00001d014100	LOC101027116	97.3842	3368	65.8229	1790	50.6487	1284	39.3405	1390	23.5209	834	23.1826	776	-1.07674	3.16943e-05	down
Zm00001d014135	LOC100502279	0.421207	50	0.545655	50	0.491884	43	1.5635	187	1.64015	196	1.73504	196	1.99131	1.21716e-18	up
Zm00001d014141	LOC100383858	18.0848	1301	15.7824	893	15.6463	825	39.9482	2935	37.1534	2737	38.4725	2677	1.46001	5.32436e-50	up
Zm00001d014152	LOC100192997	6.23159	665	7.08854	594	6.27006	489	2.20158	238	1.63709	179	1.35806	139	-1.68411	1.06805e-19	down
Zm00001d014155	LOC100283221	1.45109	52	1.58853	45	1.68374	44	0.397378	15	0.632987	24	0.636072	22	-1.233	0.0018991	down
Zm00001d014166	LOC103626217	0.685567	93	0.853435	91	0.8419	84	1.66554	230	1.708	237	1.38647	182	1.24044	2.8238e-09	up
Zm00001d014171	LOC103635211	6.77579	151	5.74317	101	4.87244	80	1.21346	28	2.27822	52	2.41671	52	-1.31824	5.54527e-05	down
Zm00001d014179	LOC100383257	5.44506	572	3.91161	323	3.25999	251	2.00579	216	1.18243	128	1.48005	151	-1.1934	1.90935e-06	down
Zm00001d014180	LOC100191666	4.20329	490	2.07784	186	1.99301	161	0.769633	158	0.580136	112	0.814047	109	-1.09178	0.000767625	down
Zm00001d014189	LOC100274351	3.08601	247	2.63957	169	2.38786	144	0.933783	75	0.842341	75	0.976821	76	-1.31167	3.6452e-10	down
Zm00001d014191	LOC100281609	2.30045	241	2.25476	186	3.0803	237	9.88274	1057	10.4165	1117	9.49131	962	2.2044	9.65655e-45	up
Zm00001d014198	LOC109939905	0.825757	73	0.872246	61	0.791651	52	1.99588	180	1.48412	135	1.43672	123	1.21114	5.51605e-07	up
Zm00001d014219	--	12.8421	217	5.2224	70	4.16726	52	1.66767	29	0.821784	15	0.238236	4	-2.76165	3.04429e-06	down
Zm00001d014285	LOC107648857	14.6033	552	19.8354	589	17.1417	475	2.30361	89	1.97406	77	2.46107	90	-2.69498	4.44092e-45	down
Zm00001d014300	--	0.165849	23	0.06993	8	0.158449	16	0.337394	47	0.328972	46	0.40032	53	1.63553	0.000168349	up
Zm00001d014313	LOC100273071	1.84377	128	1.46634	80	1.41118	72	0.370862	27	0.342381	25	0.315719	22	-1.92042	5.78129e-10	down
Zm00001d014314	LOC103626265	0.920341	104	0.724313	65	0.429531	36	0.187761	22	0.094042	11	0.084755	10	-2.23477	1.34141e-06	down
Zm00001d014328	LOC100275339	0.96258	65	1.74806	92	1.0668	53	11.0693	755	13.365	915	11.8499	766	3.50081	3.01782e-58	up
Zm00001d014329	LOC103628160	0.107205	7	0.074997	4	0.063014	3	0.752841	50	0.739412	49	0.946814	59	3.49509	1.03824e-10	up
Zm00001d014335	LOC103626273	0.288772	21	0.192289	11	0.404531	21	2.2425	161	2.12254	153	1.63565	111	2.97451	1.35714e-19	up
Zm00001d014341	LOC100216995	172.535	11374	242.759	12579	252.243	12187	404.697	27252	491.064	33164	455.705	29066	1.25634	2.03145e-13	up
Zm00001d014344	LOC100502266	16.3511	4252	16.104	3414	17.8296	3383	29.0647	7563	28.8953	7412	31.7955	7969	1.03115	1.41692e-23	up
Zm00001d014349	LOC100276340	5.62793	177	8.25706	204	7.01543	162	2.08826	67	2.79955	91	2.93265	90	-1.16745	5.25161e-06	down
Zm00001d014383	LOC100283587	2.82558	252	3.83831	271	3.78117	254	6.27569	528	7.8299	644	8.71534	696	1.2266	1.10573e-09	up
Zm00001d014412	LOC100304398	5.20753	287	4.64049	201	4.34351	175	1.92948	109	0.975272	55	0.857031	46	-1.67675	1.37024e-08	down
Zm00001d014422	LOC103626296	9.42906	1509	12.2528	1552	12.7501	1468	23.9718	3894	27.61	4449	28.7326	4351	1.44529	1.68864e-21	up
Zm00001d014447	LOC103626306	2.4494	214	3.28844	226	3.67434	234	0.838734	75	0.9308	85	0.845372	75	-1.56917	2.28197e-11	down
Zm00001d014451	LOC103626309	3.32007	513	2.81122	340	2.97436	335	1.37918	216	1.4082	223	1.01793	151	-1.02197	1.23035e-08	down
Zm00001d014462	LOC100286083	5.52365	217	5.21772	160	3.9133	114	2.55306	95	1.41515	54	1.55551	57	-1.2595	4.8057e-06	down
Zm00001d014463	LOC100273206	1.54689	73	1.7094	63	1.83444	63	9.87124	473	9.16643	441	10.9693	498	2.80376	7.29863e-54	up
Zm00001d014471	LOC103626319	2.06184	174	1.37583	91	0.944091	59	0.475553	41	0.540318	47	0.36742	30	-1.42378	7.61097e-05	down
Zm00001d014491	LOC100285110	18.6816	331	19.0788	266	22.8681	297	47.3362	856	43.5384	789	44.0464	754	1.39269	1.25191e-24	up
Zm00001d014493	LOC100276384	27.432	380	31.4999	343	35.5865	361	12.1566	172	15.0039	213	12.5515	168	-1.00905	7.18107e-08	down
Zm00001d014495	LOC100381851	2.95975	188	1.98808	100	2.18162	102	0.795951	52	0.783692	51	0.907785	56	-1.28392	1.55726e-06	down
Zm00001d014507	LOC100280136	10.4595	1456	12.9095	1395	13.9939	1419	25.4145	3596	25.8676	3658	23.9896	3196	1.24691	4.68988e-20	up
Zm00001d014557	--	4.19919	396	5.39193	400	4.98792	345	9.14996	881	11.0298	1064	11.1852	1020	1.3458	6.02105e-17	up
Zm00001d014563	LOC100281263	28.9913	964	22.6758	593	17.5217	427	1.57697	54	1.21267	42	1.33748	44	-3.80698	2.20403e-60	down
Zm00001d014564	LOC100191684	1.33369	87	1.75577	90	1.98778	95	3.12588	207	4.40909	292	3.87186	242	1.40443	6.92434e-09	up
Zm00001d014580	--	5.53569	200	6.82244	176	5.51954	145	1.29923	53	1.70717	66	1.14632	46	-1.68182	3.14116e-13	down
Zm00001d014581	--	5.36986	165	6.50267	158	6.22104	141	1.25804	40	1.52476	48	1.20114	36	-1.93706	9.65715e-15	down
Zm00001d014610	LOC103626371	1.39559	106	1.53483	92	1.49723	83	0.385749	30	0.458283	36	0.674784	50	-1.29416	2.89831e-05	down
Zm00001d014623	LOC103626381	13.5424	921	17.4886	935	17.7058	882	246.337	17102	258.017	17965	254.779	16754	4.20054	1.23567e-226	up
Zm00001d014642	LOC100304328	5.86497	528	4.99736	354	5.37256	355	12.2377	1124	12.9722	1195	12.1181	1055	1.43707	1.01325e-33	up
Zm00001d014654	LOC100217120	1.19591	205	1.22892	165	1.21469	152	2.23673	390	2.35929	413	2.26804	375	1.15461	4.4372e-15	up
Zm00001d014658	LOC100283121	22.143	2715	27.1781	2547	27.6665	2453	56.9919	6651	60.165	7146	60.1619	7003	1.39501	6.46121e-29	up
Zm00001d014702	LOC100278812	2.20204	114	2.74875	94	1.74025	69	0.634918	28	0.505332	20	0.350752	18	-2.08444	1.04863e-10	down
Zm00001d014703	LOC100382664	2.35164	229	2.28965	175	2.08705	149	0.644874	65	0.520605	52	0.507745	50	-1.74214	9.79508e-16	down
Zm00001d014717	--	0.648362	30	0.944498	34	0.8734	29	1.32697	62	1.77274	82	2.05437	90	1.30099	0.000151196	up
Zm00001d014721	LOC100191481	25.2305	2035	29.384	1863	27.6792	1636	48.4881	3995	50.3725	4162	49.9264	3896	1.09399	6.52188e-25	up
Zm00001d014722	LOC100284852	36.1083	2368	44.527	2295	42.1822	2028	67.7188	4536	73.6551	4948	70.9354	4501	1.02903	5.25008e-17	up
Zm00001d014723	LOC103626423	1.26903	258	0.951413	161	0.766254	113	0.230427	58	0.26969	51	0.204125	50	-1.72734	5.81429e-11	down
Zm00001d014755	LOC100275515	2.18387	117	2.02609	85	1.9361	76	7.78807	424	8.5432	466	8.10877	418	2.22216	2.37033e-41	up
Zm00001d014756	LOC100280697	12.607	1183	7.081	526	7.62389	524	3.61332	380	2.77896	276	3.2672	306	-1.18446	3.4143e-07	down
Zm00001d014765	LOC103626448	15.1988	720	17.8378	664	15.683	545	35.1746	1702	38.7183	1879	34.3659	1575	1.39221	1.0855e-29	up
Zm00001d014773	LOC542762	34.4973	2777	36.06	2258	38.5438	2265	68.6131	5548	73.2234	6065	76.5756	5985	1.2448	1.31211e-29	up
Zm00001d014780	LOC100193511	3.56122	245	3.74539	203	4.07046	205	14.0574	987	13.705	965	13.8627	922	2.11214	8.71093e-65	up
Zm00001d014788	LOC103626455	19.2183	1354	19.8997	1099	22.1387	1146	36.886	2645	41.3383	2983	36.093	2461	1.1386	5.53976e-21	up
Zm00001d014789	LOC103626456	1.59235	157	1.41987	114	1.62684	113	4.73205	479	4.45356	442	5.23731	474	1.84572	7.52002e-34	up
Zm00001d014790	LOC100281085	2.4887	44	3.5056	49	3.12634	40	0.698993	13	0.597612	11	1.05594	18	-1.69688	0.000121233	down
Zm00001d014793	LOC103626458	1.41663	201	1.70741	191	1.84013	192	0.773077	112	0.570589	83	0.544788	75	-1.15719	4.37925e-07	down
Zm00001d014814	LOC100274388	76.4026	4881	81.841	4107	81.2295	3805	139.297	9021	146.195	9499	135.44	8292	1.04138	3.35982e-29	up
Zm00001d014817	LOC100501638	9.764	548	15.0501	664	12.8502	529	45.3667	2599	51.2121	2943	49.8278	2704	2.19815	1.81106e-38	up
Zm00001d014820	LOC103626464	19.0164	1091	22.4876	1014	24.1955	1018	45.9733	2694	51.2609	3013	51.5725	2863	1.41962	1.46183e-25	up
Zm00001d014826	LOC107403072	2.80203	163	1.81491	83	1.4927	64	0.332193	20	0.173314	11	0.146261	9	-2.931	1.94346e-12	down
Zm00001d014834	LOC100274804	5.25809	103	5.35654	82	4.46911	64	1.35653	27	1.59255	32	1.83671	35	-1.41334	3.72528e-06	down
Zm00001d014835	LOC109939492	1.2577	109	1.27136	87	1.11786	71	0.274531	25	0.33747	30	0.265169	23	-1.78954	3.66456e-09	down
Zm00001d014849	LOC103626474	4.89308	507	5.35151	448	4.25199	332	2.02592	227	1.82686	199	2.16181	224	-1.00148	4.89033e-10	down
Zm00001d014850	LOC103626473	1.20683	79	1.59423	81	2.30774	110	0.160718	11	0.250277	17	0.129829	9	-2.93302	6.0586e-12	down
Zm00001d014863	LOC100280442	6.1513	641	6.48998	549	6.2795	486	26.6653	2903	29.0968	3189	26.9211	2798	2.38425	8.5855e-109	up
Zm00001d014876	LOC542027	28.0783	5157	35.2466	5005	34.5765	4635	54.336	9750	57.6911	10534	58.0868	10559	1.02347	4.98088e-15	up
Zm00001d014877	--	4.41044	136	3.90082	95	4.44109	100	0.932789	30	1.26094	40	1.15436	35	-1.67083	1.27449e-09	down
Zm00001d014889	LOC103626489	3.86159	144	3.61573	106	3.74757	103	1.20094	46	1.18584	46	1.01729	37	-1.47041	4.66664e-09	down
Zm00001d014890	LOC103626490	14.2803	1746	14.4096	1385	14.7256	1320	27.7984	3471	27.3525	3425	29.2872	3464	1.19856	1.32666e-39	up
Zm00001d014914	LOC100127010	0.765309	41	0.395042	17	0.7634	30	1.52482	83	1.85512	101	2.08843	107	1.724	3.43288e-07	up
Zm00001d014919	LOC100193709	1.73193	150	1.99331	135	1.94799	124	3.36365	296	3.72744	329	4.04451	338	1.21129	9.83921e-12	up
Zm00001d014945	LOC100193279	0.501261	24	0.786005	30	0.704068	25	2.28452	111	2.08457	102	1.7892	83	1.86368	2.73664e-09	up
Zm00001d014948	LOC100383224	9.86522	874	10.799	754	10.4927	678	3.93027	355	3.81775	347	4.1788	355	-1.14975	9.7429e-21	down
Zm00001d014960	LOC100501758	2.71594	155	4.45819	200	3.52203	147	0.89923	53	1.56951	92	1.40403	78	-1.21202	6.29712e-05	down
Zm00001d014970	--	1.62807	64	1.63729	51	1.84876	53	6.01197	241	6.23568	250	7.52312	285	2.18851	2.2227e-24	up
Zm00001d014971	LOC103626517	62.6166	8612	84.2635	9109	83.4464	8411	164.574	23119	182.285	25681	176.908	23539	1.42359	1.24456e-22	up
Zm00001d014976	LOC103626520	0.449314	32	0.543112	30	0.497074	26	0.932646	67	1.31445	94	1.02368	69	1.361	3.47521e-05	up
Zm00001d014983	LOC100279929	12.1017	976	16.5096	1046	15.6977	928	30.8288	2539	24.4927	2023	25.7736	2010	1.10789	1.37436e-12	up
Zm00001d014984	LOC100281051	8.74904	601	9.54614	515	11.2457	566	20.9764	1471	25.2601	1776	22.3244	1483	1.45586	2.619e-22	up
Zm00001d014989	LOC541753	8.22367	437	10.5089	439	10.7936	421	15.7494	855	19.6893	1072	17.8842	920	1.0947	9.29155e-11	up
Zm00001d014990	--	0.277797	16	0.775377	34	0.476798	20	2.35839	134	3.33671	190	2.42579	131	2.64528	2.65393e-13	up
Zm00001d015025	LOC100281193	2.35019	213	2.63484	188	1.8215	121	4.30537	398	4.22164	391	4.35647	381	1.15383	3.01377e-11	up
Zm00001d015033	LOC103626543	0.475498	59	0.807913	79	0.702151	64	1.20647	153	1.22912	157	1.17669	142	1.11422	1.89081e-05	up
Zm00001d015064	LOC103626550	7.20765	435	5.05607	240	3.58833	159	1.7471	108	1.36654	85	1.12169	66	-1.66022	6.28641e-09	down
Zm00001d015066	--	1.6634	171	1.34873	105	2.08896	126	0.558659	53	0.25363	33	0.472166	48	-1.59852	6.65317e-09	down
Zm00001d015090	LOC100192880	39.5538	2532	49.8541	2537	47.9842	2290	90.6395	6548	102.861	7399	99.123	6854	1.4611	1.9176e-27	up
Zm00001d015091	LOC100272936	20.6938	1229	28.1246	1315	28.7499	1256	69.207	4218	71.6059	4374	69.3183	3983	1.67771	3.13296e-29	up
Zm00001d015093	LOC100192689	0.653575	51	1.01265	61	0.817232	47	1.45915	116	2.15361	171	2.24035	167	1.48209	3.7413e-07	up
Zm00001d015097	LOC100279812	11.4443	1089	10.2854	704	9.36016	638	4.09133	403	4.20312	392	4.21151	384	-1.04369	8.53212e-15	down
Zm00001d015100	LOC100217278	10.4862	902	12.6669	856	15.4781	976	51.4827	4521	55.5517	4894	52.3488	4356	2.28361	1.05343e-48	up
Zm00001d015126	LOC100274648	4.85614	70	3.73105	42	2.73964	29	38.3297	558	36.3724	531	34.4752	475	3.47196	2.82338e-66	up
Zm00001d015132	LOC103626568	2.65613	87	3.15927	81	3.63091	87	0.56677	19	0.781603	27	0.576959	19	-2.01195	3.02756e-09	down
Zm00001d015135	LOC100279790	24.2075	2147	24.5647	1759	25.5367	1702	49.6853	4478	51.3236	4720	46.0897	3996	1.20761	9.15299e-34	up
Zm00001d015141	LOC100381864	1.17547	243	0.730105	119	0.886649	130	0.242985	52	0.228264	49	0.337139	62	-1.57663	8.45403e-09	down
Zm00001d015181	LOC100191344	5.98078	434	5.08077	294	3.96099	217	2.14237	165	1.6972	133	1.68816	133	-1.12838	1.36467e-08	down
Zm00001d015183	LOC100279867	5.44065	634	7.29687	684	7.14929	607	14.636	1768	14.9587	1795	15.6705	1769	1.42735	7.90539e-22	up
Zm00001d015186	LOC100280677	27.2456	2347	33.4215	2263	31.1915	1970	54.9603	4836	63.5923	5612	58.1438	4846	1.18369	2.42874e-20	up
Zm00001d015201	LOC100383982	6.84064	740	5.49198	467	6.24541	495	25.9562	2867	25.3868	2813	24.3793	2551	2.26462	6.99815e-92	up
Zm00001d015213	LOC103626598	39.1623	3422	54.4254	3738	52.8745	3387	19.8728	1774	19.1523	1715	20.8274	1761	-1.05355	5.29558e-12	down
Zm00001d015226	LOC100275160	0.863946	75	1.23739	84	1.23197	78	2.78684	245	2.97736	262	3.10949	259	1.65386	1.07719e-14	up
Zm00001d015227	LOC100277472	2.73088	137	1.92452	77	2.28607	84	7.18417	338	6.4793	303	7.37739	326	1.69516	9.91542e-20	up
Zm00001d015239	LOC100285643	0.788294	92	0.862376	86	0.776915	74	0.342145	42	0.359831	50	0.293753	34	-1.03011	0.000427085	down
Zm00001d015292	LOC100384439	4.31508	436	6.98649	554	5.01667	371	11.8489	1221	13.1667	1360	11.7933	1151	1.41309	5.76851e-14	up
Zm00001d015319	LOC100274509	5.97995	441	6.19359	359	5.53988	300	15.5383	1171	16.1872	1223	14.5203	1036	1.62309	1.95012e-43	up
Zm00001d015326	LOC103626647	2.72043	441	2.45989	318	2.43023	297	5.2734	905	4.88171	828	4.99831	873	1.29107	1.16076e-27	up
Zm00001d015327	LOC4341860	272.068	28731	340.053	28226	360.779	27922	857.205	92466	941.551	101860	929.879	95008	1.72618	1.03752e-36	up
Zm00001d015338	--	2.04845	116	1.25791	56	1.57083	66	0.602602	35	0.501038	30	0.441284	25	-1.39822	3.45805e-05	down
Zm00001d015355	LOC100280793	2.38061	85	2.20115	62	2.14673	56	0.680549	25	0.676367	25	0.724342	25	-1.44801	7.75825e-06	down
Zm00001d015363	LOC100382579	0.705165	54	0.647274	39	0.851787	48	0.152251	12	0.078968	7	0.127223	10	-2.31065	4.48976e-07	down
Zm00001d015397	LOC100280912	1.02833	33	1.03612	26	1.06784	25	16.7193	534	18.0571	579	16.6474	504	4.24822	5.43112e-89	up
Zm00001d015433	LOC100275702	3.61247	281	3.67861	225	3.3797	193	7.47342	593	7.45249	593	7.07058	531	1.2791	6.6557e-23	up
Zm00001d015449	LOC100284053	33.8378	2014	20.5236	960	18.7584	818	10.9464	666	10.0362	612	8.94422	515	-1.04749	1.70116e-06	down
Zm00001d015463	LOC103626698	15.8748	456	15.9303	360	19.4856	410	5.34686	157	6.11792	180	6.98042	194	-1.2349	1.66772e-11	down
Zm00001d015476	LOC100275784	4.67185	133	6.14502	137	6.02969	126	0.100678	3	0.034457	2	0.136453	4	-5.49961	8.80222e-23	down
Zm00001d015485	LOC100501242	1.91559	146	0.850079	51	1.06285	60	0.299318	24	0.3341	27	0.341446	26	-1.69602	2.23211e-05	down
Zm00001d015493	LOC100383018	11.0601	2036	13.2165	1827	14.2905	1947	32.0961	5631	34.7304	6542	36.513	6133	1.61791	1.3452e-30	up
Zm00001d015509	LOC100191856	4.15075	209	2.76207	111	3.82396	142	7.13577	366	7.08979	364	6.75762	329	1.19023	1.20697e-10	up
Zm00001d015513	LOC100285564	1.88177	130	2.45927	133	2.03796	103	5.13022	361	4.90879	346	5.4895	365	1.52361	3.98949e-18	up
Zm00001d015515	--	3.63347	269	4.99766	290	5.42515	294	8.99535	679	8.7112	659	9.84945	704	1.21187	2.28562e-11	up
Zm00001d015517	LOC100275772	0.166455	9	0.65562	28	0.448674	18	1.8293	101	1.76894	98	1.74584	92	2.32943	3.0404e-08	up
Zm00001d015546	LOC100277660	4.25117	256	4.81909	229	5.37388	238	12.1089	745	11.3879	703	11.8334	690	1.53021	4.77265e-27	up
Zm00001d015560	LOC103626730	17.869	849	11.0329	412	9.63201	336	5.36003	261	3.9058	191	4.18684	193	-1.27608	1.96178e-07	down
Zm00001d015585	LOC100275501	16.2001	854	13.2709	550	11.2431	434	6.31639	340	4.48112	242	4.37727	224	-1.1863	1.24757e-09	down
Zm00001d015589	LOC100192848	2.84889	202	2.98732	166	3.22453	168	8.29523	599	8.45672	613	7.8742	539	1.68176	3.83194e-33	up
Zm00001d015623	LOC100284943	0.233718	16	0.335978	18	0.256899	13	0.986623	66	1.2111	82	0.718366	46	2.01193	7.19832e-07	up
Zm00001d015638	LOC100383556	25.1957	1557	32.9807	1607	40.0162	1815	55.3887	3491	60.0083	3797	58.5111	3493	1.05861	2.2598e-09	up
Zm00001d015651	LOC100383002	3.02819	198	3.53807	182	3.86774	186	0.613148	41	1.13116	76	0.874198	56	-1.74416	1.76578e-10	down
Zm00001d015670	LOC100275644	6.78164	130	8.30695	126	8.34563	118	1.95912	39	1.11315	22	2.43427	46	-1.83866	7.04891e-09	down
Zm00001d015715	LOC100272483	85.6828	6770	116.358	7219	107.763	6135	13.047	1034	13.1874	1030	11.6012	852	-2.83188	1.72717e-88	down
Zm00001d015723	LOC100280217	3.64022	322	2.49669	174	3.04922	198	6.39123	576	5.93165	537	6.08488	520	1.23406	5.34317e-14	up
Zm00001d015724	LOC100280217	8.13034	395	8.04919	308	9.33669	333	21.7923	1081	21.782	1084	19.6397	923	1.54751	4.55522e-34	up
Zm00001d015737	LOC100194201	28.5872	1244	19.2329	655	14.3253	459	10.3203	462	7.15036	317	7.05753	301	-1.09586	1.53456e-05	down
Zm00001d015742	LOC100277906	8.70474	159	10.6013	152	14.5657	195	2.16418	41	3.19613	60	3.07219	55	-1.74859	3.17945e-09	down
Zm00001d015743	LOC100286123	0.544801	20	0	0	0.252795	7	2.47145	85	2.19676	77	2.217	75	3.2276	0.00538372	up
Zm00001d015767	LOC100275516	2.42065	110	3.19797	115	3.20987	110	5.64709	259	6.31007	291	5.77237	250	1.21668	1.45497e-09	up
Zm00001d015802	LOC103626829	7.67553	1337	3.77696	517	3.5189	450	2.31634	413	1.53735	275	1.46633	248	-1.25116	2.8809e-05	down
Zm00001d015810	LOC100383953	10.6018	394	13.2217	386	13.1274	357	23.694	899	26.9814	1026	26.0698	936	1.29643	2.39638e-18	up
Zm00001d015811	LOC100383953	7.69842	257	7.982	214	8.00707	196	16.921	538	18.2049	620	16.2821	538	1.32504	2.76864e-20	up
Zm00001d015845	--	1.53495	74	1.87713	71	0.93121	33	0.404637	20	0.3742	19	0.569497	27	-1.42922	0.000600193	down
Zm00001d015853	LOC103626861	1.35535	232	1.09957	148	1.6384	206	0.339153	60	0.390599	69	0.431185	72	-1.56649	1.61543e-10	down
Zm00001d015863	LOC100193966	12.2394	846	6.56264	357	6.09726	309	3.9065	276	3.30759	235	2.92725	196	-1.05463	9.62562e-05	down
Zm00001d015905	--	21.1321	1285	33.4555	1599	31.0531	1384	7.87334	489	7.58728	473	7.74533	456	-1.64604	6.54799e-19	down
Zm00001d015912	--	0.882241	46	1.52338	63	1.56789	60	9.00604	478	9.75353	519	9.95369	500	3.09919	3.34265e-44	up
Zm00001d015914	LOC100276360	2.37112	146	3.86649	187	3.53039	159	1.09685	69	0.820971	52	1.02893	61	-1.4892	6.42019e-08	down
Zm00001d015918	LOC100274544	44.9682	766	27.896	374	23.0973	289	5.69118	99	3.13607	55	5.53417	92	-2.49849	1.004e-17	down
Zm00001d015927	LOC100501771	7.21995	669	8.61987	628	7.78595	529	1.71686	163	1.81982	173	1.87677	169	-1.88199	9.32378e-36	down
Zm00001d015974	LOC103626911	9.3412	556	8.0071	376	6.868	299	3.69261	226	2.23515	135	3.06391	176	-1.19623	2.16855e-08	down
Zm00001d016000	LOC103626929	3.40411	399	3.01105	269	3.31341	278	1.21368	137	1.10291	118	0.944908	107	-1.4007	2.74959e-16	down
Zm00001d016008	LOC100281176	6.26212	775	7.07017	694	7.02363	677	1.92975	253	1.9764	271	2.11412	248	-1.50796	2.41755e-26	down
Zm00001d016024	LOC103626949	2.41375	129	2.96566	125	3.51365	138	5.62606	308	7.027	385	6.38122	330	1.34289	8.85158e-11	up
Zm00001d016025	LOC103626949	1.58377	57	2.40029	68	1.51654	40	3.37729	124	3.42968	126	2.69023	94	1.02841	0.000324357	up
Zm00001d016027	LOC103628491	3.3726	171	4.29055	170	2.84425	106	7.66172	395	9.18661	475	8.0095	391	1.47878	2.20068e-14	up
Zm00001d016031	LOC100273681	184.815	13655	219.404	12732	214.101	11593	59.22	4403	56.5707	4231	55.9617	3931	-1.63135	1.83697e-53	down
Zm00001d016034	LOC100384140	41.8279	4272	36.3997	2933	38.1902	2862	14.7149	1538	14.8273	1558	13.2021	1314	-1.20211	6.0048e-32	down
Zm00001d016035	--	1.84589	59	2.88097	73	2.56909	61	0.817868	27	0.823858	27	1.17562	37	-1.12692	0.00209319	down
Zm00001d016054	LOC103626961	6.30731	209	8.14535	213	6.13029	149	21.8675	740	22.6029	767	21.6386	694	1.92199	5.58327e-36	up
Zm00001d016062	LOC100273041	16.5537	657	22.3308	696	23.9812	697	4.99643	203	6.5554	267	5.81139	223	-1.61302	3.46858e-16	down
Zm00001d016072	LOC100285347	6.2616	258	4.89397	158	4.3919	133	1.98778	84	1.26398	53	1.69067	67	-1.42243	1.75536e-08	down
Zm00001d016075	LOC100383395	12.3354	1041	13.3938	888	12.5324	775	41.6763	3590	42.203	3646	42.2032	3444	1.95971	3.16393e-97	up
Zm00001d016077	LOC100283594	18.855	1363	18.5272	1116	16.9498	1026	5.92878	568	6.02942	597	5.77146	513	-1.08566	2.0397e-23	down
Zm00001d016082	LOC100277069	24.246	2054	11.1288	741	10.713	665	4.49928	390	2.56315	223	3.12876	257	-1.93514	3.2475e-05	down
Zm00001d016083	LOC100278069	1.18766	22	2.71294	39	2.33242	32	4.91757	92	7.29335	137	7.06748	125	1.87221	2.30956e-07	up
Zm00001d016098	LOC100274799	3.16731	160	5.57793	220	4.84455	178	7.65989	393	7.96103	409	7.40001	359	1.00116	7.6857e-06	up
Zm00001d016122	--	6.92371	622	8.72219	616	9.38829	619	1.33101	112	2.78758	260	3.01142	261	-1.58408	2.19381e-07	down
Zm00001d016131	LOC103626987	7.40552	999	7.73602	806	7.36089	694	14.72	2054	13.6081	2113	14.3876	2117	1.31506	7.98687e-38	up
Zm00001d016134	LOC100273354	0.512802	24	0.71772	26	0.758497	25	1.22235	57	1.00025	46	1.36557	60	1.08376	0.0034916	up
Zm00001d016167	--	0.45799	32	0.466587	25	0.641221	32	2.40751	167	2.34333	163	2.57402	169	2.46066	1.94498e-21	up
Zm00001d016176	--	1.4452	77	1.53779	64	2.12654	83	3.4362	186	3.46807	188	3.61914	185	1.28262	1.97199e-08	up
Zm00001d016225	LOC100381946	5.05923	492	7.01072	536	7.61313	542	9.80684	973	11.4156	1136	12.2029	1147	1.00397	1.14987e-07	up
Zm00001d016260	LOC103627054	1.4627	50	1.79291	48	2.03335	51	0.028866	1	0.160987	6	0.181634	6	-3.55429	1.07156e-09	down
Zm00001d016262	LOC103627057	12.4614	403	19.1294	486	18.5252	439	1.12441	38	1.39902	47	1.22037	39	-3.47489	1.53852e-44	down
Zm00001d016271	LOC103627060	5.18646	218	7.15092	237	6.48066	200	0.762011	33	0.598612	26	1.02666	42	-2.73445	1.10102e-23	down
Zm00001d016285	LOC103627070	0.348504	51	0.219134	26	0.206184	23	2.782	415	1.50547	225	1.4278	202	3.07309	3.95121e-21	up
Zm00001d016298	LOC100273707	0.362867	40	0.371405	33	0.300017	25	0.960108	105	1.14477	135	1.38877	147	1.97418	1.63365e-11	up
Zm00001d016299	LOC100191354	18.4497	1243	22.6507	1199	23.2128	1146	66.3481	4564	74.8956	5167	79.4993	5180	2.01931	2.94486e-47	up
Zm00001d016306	--	2.1276	126	2.59838	121	2.66142	116	0.641463	39	0.505348	31	0.7883	46	-1.67941	2.77348e-09	down
Zm00001d016342	LOC103627094	10.1299	273	12.3629	262	12.9934	256	1.62982	45	2.32415	64	1.8751	49	-2.36148	1.79716e-24	down
Zm00001d016379	LOC100275437	0.973357	22	2.22048	39	2.28481	37	56.0867	1258	59.7494	1344	56.1545	1193	5.22746	5.85056e-121	up
Zm00001d016443	LOC100384634	6.11016	349	5.37805	241	3.16627	133	1.75024	103	1.30642	78	1.24202	70	-1.51074	6.38664e-08	down
Zm00001d016456	LOC100277834	2.15621	444	2.03713	407	2.44754	345	7.26208	1864	7.29333	1802	9.08951	2085	2.2428	5.24086e-62	up
Zm00001d016474	LOC100383303	31.5215	2892	35.3007	2546	37.8616	2546	64.4138	6036	72.2229	6787	68.9472	6119	1.21307	5.05414e-24	up
Zm00001d016483	LOC100383384	4.97125	552	7.03736	609	6.089	485	10.1729	1220	12.7652	1514	11.9871	1338	1.26985	5.45713e-14	up
Zm00001d016557	--	6.69055	628	6.81433	502	8.15733	561	12.8048	1226	13.1828	1266	11.4888	1042	1.02981	3.68943e-14	up
Zm00001d016558	LOC103627191	1.37528	71	1.91238	77	1.28263	49	5.68099	298	6.51753	342	5.63324	280	2.19948	3.43776e-25	up
Zm00001d016564	LOC111258512	3.35815	76	4.00986	72	3.97738	66	1.89821	44	0.923626	22	0.456827	10	-1.54793	0.000797989	down
Zm00001d016582	LOC103627198	2.12621	47	3.16794	54	2.54615	41	0.464828	11	0.505204	12	0.270801	6	-2.33434	6.65783e-07	down
Zm00001d016586	LOC103627199	2.90962	327	3.77577	334	4.08612	337	9.25544	1040	10.1895	1151	10.1443	1102	1.67956	6.5258e-25	up
Zm00001d016613	LOC103627207	1.77991	190	1.63568	145	1.53501	117	0.58221	63	0.561451	58	0.536369	55	-1.37148	9.87964e-10	down
Zm00001d016635	LOC100279155	0.726217	40	1.13968	49	0.626566	26	3.96345	221	4.01353	225	4.57214	242	2.55938	6.08158e-24	up
Zm00001d016648	LOC100217023	2.17038	127	2.19794	101	2.37108	102	0.726464	44	0.74297	45	0.858671	49	-1.27998	5.45739e-07	down
Zm00001d016664	LOC100383653	4.02922	556	5.66624	614	5.25695	531	10.6149	1495	11.0825	1565	10.152	1354	1.33082	8.53034e-18	up
Zm00001d016669	LOC103627225	1.49598	94	1.35855	67	1.69442	78	2.91493	186	3.55443	228	2.89673	175	1.27862	5.01869e-09	up
Zm00001d016674	LOC100281577	4.49914	480	5.02705	421	5.19667	406	25.4637	2771	25.9335	2831	23.9153	2466	2.59559	9.78782e-119	up
Zm00001d016691	LOC100192891	13.3078	567	12.6093	423	14.5073	453	49.6677	2160	49.6808	2166	44.9369	1852	2.0737	2.66823e-76	up
Zm00001d016696	LOC100284064	18.1818	1233	17.9711	961	19.7132	984	6.08765	414	8.10959	560	7.61482	484	-1.14535	1.1509e-13	down
Zm00001d016719	LOC100280896	0.488321	28	0.814967	37	0.805313	34	5.56962	326	6.25318	367	5.40203	299	3.28434	3.12104e-42	up
Zm00001d016723	LOC111021800	216.606	3947	164.323	2354	147.923	1976	20.2068	377	18.8907	353	18.8412	333	-2.94727	4.629e-82	down
Zm00001d016735	LOC100273545	0.896101	116	0.98549	100	0.894937	85	0.252057	34	0.191923	26	0.289419	37	-1.65358	9.78524e-09	down
Zm00001d016745	LOC109939569	1.52694	65	1.61896	54	2.05835	64	0.207088	9	0.277628	12	0.314948	13	-2.46167	3.43158e-09	down
Zm00001d016748	LOC100384130	1.13811	44	1.32618	40	1.49472	42	5.77046	226	4.96787	195	5.71924	212	2.29966	6.44838e-24	up
Zm00001d016755	LOC103627263	3.70044	200	4.03517	172	3.60978	143	1.55484	86	1.34399	75	1.26228	66	-1.20491	8.39977e-09	down
Zm00001d016768	LOC100382511	48.2278	5299	52.087	4498	53.2368	4287	97.7524	10970	98.1701	11049	95.6189	10164	1.16365	1.60029e-37	up
Zm00001d016788	LOC103627276	2.47058	62	5.62225	111	4.75274	88	0.18436	5	0.462748	12	0.044368	2	-3.86077	5.46444e-12	down
Zm00001d016799	LOC109939968	14.6608	838	18.2106	818	17.9576	753	4.11734	241	4.29205	252	3.95423	219	-1.797	7.90051e-33	down
Zm00001d016806	LOC103627281	0.851124	73	1.33695	90	0.88036	55	2.2061	192	2.1179	185	1.84142	152	1.24441	5.47477e-07	up
Zm00001d016815	LOC100382300	3.07991	250	1.49842	96	1.34275	80	0.611481	51	0.704616	59	0.488733	39	-1.46327	7.37663e-05	down
Zm00001d016828	--	6.1706	679	4.7952	415	5.40379	436	1.75724	198	1.03397	117	1.17016	125	-1.80825	5.43265e-18	down
Zm00001d016831	LOC103627298	7.75581	461	7.31502	342	8.31705	363	3.6591	223	3.4377	210	2.74267	158	-1.00675	1.88174e-09	down
Zm00001d016841	LOC100217292	0.415089	26	0.859732	43	0.278486	13	4.27495	276	4.58187	296	4.35452	266	3.32698	1.10624e-26	up
Zm00001d016849	LOC103627306	2.5443	251	1.60256	124	1.5688	114	0.713852	72	0.58378	59	0.770715	74	-1.22933	9.0561e-06	down
Zm00001d016850	LOC100281638	12.5879	376	12.6038	295	14.8098	323	21.027	638	24.1618	736	23.4919	676	1.01844	4.30364e-12	up
Zm00001d016851	LOC100192623	0.185677	13	0.429985	24	0.515835	27	0.91813	66	1.12118	81	1.35789	92	1.83365	1.29325e-05	up
Zm00001d016866	LOC100272516	14.1488	1169	15.4188	996	18.0418	1086	46.0003	3864	52.035	4412	47.6866	3794	1.85644	1.937e-44	up
Zm00001d016902	LOC100304324	28.4103	2687	28.7182	2187	33.2311	2302	66.3838	6437	85.6594	6653	71.9344	6612	1.42825	1.17894e-38	up
Zm00001d016911	--	5.7858	626	6.27681	534	5.76294	457	13.1203	1450	13.8008	1530	12.4753	1306	1.38417	2.61343e-35	up
Zm00001d016919	LOC103628712	2.58736	134	4.0579	166	3.07163	117	1.02937	55	1.25569	67	1.003	51	-1.31072	2.23969e-06	down
Zm00001d016922	LOC103627329	3.31413	316	3.8917	266	3.40198	240	8.76942	857	8.19195	811	8.06866	666	1.47955	3.12333e-28	up
Zm00001d016924	LOC103627330	0.379443	22	0.577077	26	0.55575	24	1.18263	70	0.941039	56	1.10303	62	1.34362	0.000153547	up
Zm00001d016926	LOC100281496	2.85442	335	2.69725	249	2.63631	227	4.37666	524	4.86297	585	4.89366	555	1.02509	1.21879e-13	up
Zm00001d016929	--	1.01128	58	1.02994	46	0.884913	38	0.145135	9	0.221926	14	0.239721	14	-1.94993	5.54122e-06	down
Zm00001d016938	LOC100273131	2.65258	254	3.20934	242	3.37458	237	0.542976	54	0.636106	63	0.533656	50	-2.17236	7.81972e-23	down
Zm00001d016956	LOC100383655	3.34973	587	3.14641	440	3.10103	421	1.0111	182	1.21479	220	1.2881	238	-1.18948	1.14925e-12	down
Zm00001d016982	LOC100281564	2.53889	258	3.64538	291	3.9394	293	0.586419	61	0.603634	63	0.414126	41	-2.41076	8.75349e-21	down
Zm00001d016992	--	4.63308	44	4.31474	32	3.40901	24	10.7271	103	11.1923	107	10.295	93	1.59125	1.40296e-08	up
Zm00001d016997	LOC100279168	14.4315	400	8.43038	184	9.84693	200	4.35465	124	3.82238	109	4.65278	125	-1.10843	5.12117e-06	down
Zm00001d017002	LOC100191881	1.35314	35	0.778305	16	0.741246	14	2.05023	54	3.775	99	2.91238	72	1.81618	1.09802e-05	up
Zm00001d017008	LOC100278087	0.55479	12	0.517668	9	0.346198	6	6.97093	154	8.2582	183	6.17382	129	4.09555	4.57199e-28	up
Zm00001d017019	LOC100286051	1.62352	58	1.64536	47	2.1454	57	6.89353	252	10.5392	386	9.76608	338	2.56432	2.37548e-24	up
Zm00001d017033	LOC100280999	0.234287	8	0.268203	7	0.083252	2	2.11934	71	1.8898	63	1.76063	56	3.47428	2.4694e-12	up
Zm00001d017043	LOC100304364	4.06652	198	2.4547	94	2.37948	85	1.14011	57	1.02914	52	1.03026	49	-1.22898	4.31028e-05	down
Zm00001d017045	LOC100275429	9.54257	455	6.34378	238	5.49248	192	2.31382	113	1.7229	85	2.93587	136	-1.37227	5.43761e-07	down
Zm00001d017050	LOC100274255	1.06156	182	1.24897	168	0.94516	133	3.78148	719	3.44527	671	3.33465	630	2.04076	2.55791e-48	up
Zm00001d017066	LOC103636624	0.159986	38	0.311447	59	0.297759	52	0.401626	98	0.65143	159	0.67246	155	1.41263	5.73518e-05	up
Zm00001d017071	LOC103627372	1.0972	96	1.71407	118	2.079	132	0.498751	46	0.592007	53	0.693836	60	-1.18206	0.000283077	down
Zm00001d017072	LOC100275089	54.5183	8080	62.8412	7440	69.7182	7509	114.426	17783	116.983	18179	125.119	18311	1.19874	5.93397e-22	up
Zm00001d017084	LOC100383487	1.26691	111	0.978109	68	0.883076	57	1.64963	148	2.28711	206	1.87013	159	1.12629	6.83041e-06	up
Zm00001d017090	LOC100277796	46.328	1239	33.0582	695	27.6201	542	15.4647	423	11.8475	325	11.8481	307	-1.21097	4.38303e-09	down
Zm00001d017095	--	7.28083	336	6.83304	248	4.94242	167	17.8299	839	15.9061	751	15.5378	693	1.60354	7.52263e-23	up
Zm00001d017101	LOC100280827	1.42888	82	2.05101	92	1.83886	77	0.690895	41	0.618861	37	0.544892	31	-1.24656	5.26137e-05	down
Zm00001d017107	LOC100285743	1.92846	82	1.93404	65	1.59701	50	0.589479	26	0.825551	36	0.634068	26	-1.1728	0.000445189	down
Zm00001d017111	LOC542359	38.1731	2594	40.3442	2158	36.8	1840	74.3869	5209	77.7005	5482	75.3201	5024	1.23455	2.05793e-41	up
Zm00001d017114	LOC100192364	5.11562	757	4.64633	541	4.07189	509	1.95084	297	1.79522	277	2.13179	274	-1.1036	1.38344e-18	down
Zm00001d017119	LOC100383421	120.99	10448	133.058	8999	145.123	9183	235.344	20983	256.524	22796	268.434	22661	1.1829	3.23968e-23	up
Zm00001d017120	LOC100283061	29.0907	2235	28.9991	1721	30.8665	1677	55.2421	4112	54.2674	4152	50.4074	3634	1.05718	2.21202e-32	up
Zm00001d017130	LOC100284609	0.8789	72	0.702921	46	0.894935	54	0.265147	23	0.198929	18	0.1354	11	-1.7483	9.88037e-06	down
Zm00001d017138	LOC103627392	0.952968	49	1.16623	47	1.07168	40	0.36009	19	0.4249	22	0.35629	18	-1.234	0.0014717	down
Zm00001d017147	LOC100284784	31.8577	1548	39.7024	1509	38.2578	1351	129.704	6370	138.466	6857	128.784	6037	2.09129	8.29458e-67	up
Zm00001d017158	LOC103627395	2.45015	201	2.87246	185	3.20315	192	0.67254	57	0.685809	58	0.525676	42	-1.92156	5.75519e-16	down
Zm00001d017170	LOC103627399	2.83521	372	1.76776	183	1.43099	139	0.67925	92	0.414	57	0.428909	55	-1.73645	1.83781e-08	down
Zm00001d017171	LOC100283912	4.43326	291	2.393	124	2.70281	130	1.4343	97	0.706729	48	0.745997	48	-1.47694	1.9987e-05	down
Zm00001d017176	LOC100281289	10.5324	471	11.2574	396	10.115	332	21.3752	976	25.2734	1158	23.1973	1003	1.36999	3.58409e-25	up
Zm00001d017186	LOC100194386	124.413	10764	158.671	10741	169.017	10699	221.354	22738	287.256	26177	277.741	24224	1.13923	1.40922e-14	up
Zm00001d017195	LOC103627405	1.1706	71	0.957163	46	1.24791	56	0.169707	11	0.166103	11	0.181897	11	-2.40845	6.05866e-09	down
Zm00001d017199	LOC100272963	0.133343	6	0.424807	15	0.225683	8	2.70552	119	2.59714	115	2.46615	103	3.49585	8.73922e-19	up
Zm00001d017204	LOC100283282	4.89952	222	3.87315	138	3.95891	132	1.73112	80	1.2223	57	1.37589	61	-1.31725	2.05172e-08	down
Zm00001d017214	LOC103627412	1.86537	199	1.67486	140	1.36471	108	0.614301	68	0.768749	86	0.614607	65	-1.0298	1.96263e-05	down
Zm00001d017222	LOC103627413	2.85359	108	1.94685	58	1.53024	43	0	0	0	0	0	0	-8.53685	3.67755e-11	down
Zm00001d017239	LOC100381804	53.017	3695	36.717	2012	34.6961	1773	18.7069	1332	13.5325	967	16.3764	1105	-1.11693	1.21698e-09	down
Zm00001d017276	LOC103627433	6.71459	630	7.75177	572	9.42738	648	16.4874	1580	18.3656	1765	17.7247	1608	1.37807	9.27423e-19	up
Zm00001d017281	LOC103627435	0.585862	55	0.732433	54	1.03312	70	0.073784	7	0.050478	5	0.133211	12	-2.94932	2.98941e-09	down
Zm00001d017291	LOC103627437	0.649335	93	0.785145	88	0.639617	67	0.178979	26	0.095085	14	0.151634	21	-2.04886	3.23404e-09	down
Zm00001d017298	LOC100272444	3.26418	297	3.46533	271	4.20012	280	1.12088	118	1.09588	106	1.4687	137	-1.26646	6.44754e-10	down
Zm00001d017331	LOC100192794	11.9369	839	9.08781	506	9.60317	499	5.00933	364	3.91287	283	3.31498	228	-1.08073	5.02185e-09	down
Zm00001d017353	LOC107548107	4.49158	241	5.98496	252	5.45069	214	25.8038	1410	28.6003	1567	28.7542	1488	2.62564	1.28036e-70	up
Zm00001d017357	LOC100278224	2.3841	87	2.24441	65	2.16368	58	0.370012	14	0.280541	11	0.106264	4	-2.87727	2.67355e-11	down
Zm00001d017366	--	1.04986	63	1.60029	76	1.21591	54	0.236745	15	0.116561	8	0.094982	6	-2.78178	1.0986e-09	down
Zm00001d017373	LOC100304282	13.2329	2358	12.1941	1690	10.6778	1499	28.3214	5311	29.4719	5157	29.558	5221	1.49307	3.37373e-57	up
Zm00001d017377	LOC103627471	5.73745	338	7.6428	354	6.98799	302	2.2945	138	2.28801	138	2.06354	118	-1.37476	2.16403e-13	down
Zm00001d017381	LOC100281076	7.03844	361	6.90327	279	7.68327	289	53.5917	2806	50.0291	2627	48.3027	2396	3.05064	2.46876e-176	up
Zm00001d017382	LOC100502420	2.75282	160	3.31663	151	3.99029	171	0.7728	48	0.384773	24	0.853861	50	-2.02711	1.72027e-10	down
Zm00001d017395	LOC100194053	2.52422	166	2.09662	109	2.31454	112	0.919414	62	0.635733	43	0.92126	59	-1.24831	9.38623e-07	down
Zm00001d017402	LOC103628775	3.16416	99	4.27665	105	4.34894	100	0.4752	16	0.422801	14	0.675057	21	-2.61649	6.41736e-14	down
Zm00001d017416	LOC100283618	2.37982	179	3.12801	184	3.06581	169	6.82929	523	7.42609	570	8.07683	585	1.62271	4.10945e-21	up
Zm00001d017420	LOC100279784	1.07845	136	1.38808	137	1.27732	113	4.43999	531	5.08306	620	3.95822	480	2.04808	6.74495e-32	up
Zm00001d017425	LOC103627487	4.06603	117	5.6059	127	4.5938	97	12.7966	375	13.0858	384	14.2464	395	1.72948	3.09942e-21	up
Zm00001d017457	LOC100281723	4.20419	307	5.06593	291	4.50634	241	9.91645	739	10.6179	793	11.0977	783	1.43919	1.42196e-24	up
Zm00001d017461	LOC103627496	0.173436	13	0.329535	19	0.295094	16	0.92032	69	1.13071	85	0.77166	55	2.07448	1.78935e-07	up
Zm00001d017477	LOC103627501	7.90459	293	11.4808	334	10.3269	280	1.41761	54	1.72696	66	1.50877	54	-2.42629	1.0568e-25	down
Zm00001d017478	LOC103627502	2.72507	94	3.3014	90	3.1247	79	0.281148	10	0.168219	6	0.315066	11	-3.31478	2.32633e-16	down
Zm00001d017480	LOC103627503	10.0953	308	15.2115	365	14.4185	322	1.61253	51	2.37062	74	1.79474	53	-2.53345	3.91144e-24	down
Zm00001d017491	LOC100275638	6.48829	207	3.17019	80	3.53765	84	2.03461	68	1.58877	54	1.55956	50	-1.07394	0.00147211	down
Zm00001d017495	LOC100273516	12.3372	841	18.4355	987	17.317	865	2.31184	161	2.26232	158	2.05412	136	-2.61855	3.40961e-43	down
Zm00001d017516	LOC100282060	8.05522	326	8.53719	272	9.21465	273	2.274	94	2.72807	113	2.56852	101	-1.52657	9.07111e-17	down
Zm00001d017524	LOC103627524	0.33573	36	0.302528	25	0.413686	32	1.10474	118	1.212	130	1.35779	137	2.02976	2.94843e-13	up
Zm00001d017528	LOC100501810	2.58145	184	2.8741	161	3.60116	188	4.221	307	6.4232	469	5.86992	405	1.11219	1.34884e-06	up
Zm00001d017530	LOC100192081	2.63098	69	3.54418	73	3.46746	66	10.8031	287	8.88233	236	9.07999	228	1.81436	8.3634e-18	up
Zm00001d017531	LOC100216652	7.19994	520	8.95101	508	9.44635	500	3.23285	239	3.31592	245	3.11566	218	-1.16397	2.30002e-12	down
Zm00001d017535	LOC100275272	5.15509	88	5.52319	74	5.15818	64	2.38752	42	1.31917	23	1.49102	25	-1.35516	5.11319e-05	down
Zm00001d017536	LOC100277128	1.59262	135	1.77104	118	1.48676	93	0.698022	61	0.516524	45	0.8038	66	-1.02516	0.000108293	down
Zm00001d017545	LOC100282866	3.14052	409	2.65157	271	2.75567	263	0.400816	54	0.577116	77	0.34298	44	-2.43826	1.68336e-27	down
Zm00001d017550	LOC103627529	5.35811	583	6.32546	552	6.17891	496	2.31202	242	2.94392	306	2.70835	279	-1.01017	1.74175e-09	down
Zm00001d017553	LOC103627530	3.3635	338	2.52531	200	2.7876	205	0.920259	95	1.25581	130	1.03809	101	-1.18698	3.50167e-08	down
Zm00001d017557	LOC100274361	33.644	1938	39.2099	1775	40.7036	1718	73.6186	4331	86.5803	5108	79.7581	4444	1.31951	4.20432e-24	up
Zm00001d017559	LOC100276393	1.19066	101	1.94125	129	1.4482	90	3.08244	265	2.50832	217	3.15307	257	1.16789	5.09139e-07	up
Zm00001d017560	LOC542197	12.8209	2321	17.4595	1996	16.4849	1930	26.9961	4727	29.6029	5175	25.6218	5037	1.23018	7.56885e-28	up
Zm00001d017583	LOC100273109	1.02	101	0.990636	77	0.919872	66	0.351915	36	0.564737	52	0.061575	7	-1.38885	0.00908395	down
Zm00001d017604	LOC100284449	3.60435	290	3.17474	201	2.669	158	1.38782	114	1.22826	102	1.23885	97	-1.05357	1.41651e-07	down
Zm00001d017606	LOC100281885	7.98031	311	8.82013	271	7.78047	223	2.95988	118	3.02594	121	2.12644	81	-1.35644	6.95538e-12	down
Zm00001d017616	LOC103627556	5.81774	274	5.50993	204	7.71822	267	2.52748	122	2.52747	122	2.91956	133	-1.01566	1.93478e-06	down
Zm00001d017620	LOC100193650	10.262	757	12.1337	715	11.8438	642	4.50693	321	4.60748	337	4.86696	342	-1.11114	1.26745e-14	down
Zm00001d017625	LOC103628806	5.87357	500	3.93229	263	4.15022	259	2.182	190	1.51737	133	1.93605	160	-1.06837	1.20359e-06	down
Zm00001d017642	LOC100276850	0.240995	24	0.351814	27	0.209302	16	2.25768	226	2.39344	241	2.18769	208	3.31098	2.80352e-36	up
Zm00001d017658	LOC103627569	0.390308	19	0.47866	18	0.64668	23	1.10108	54	0.910967	45	1.48541	69	1.44893	0.000371692	up
Zm00001d017671	LOC100383936	7.67847	436	10.8643	484	10.7221	446	21.8182	1263	24.2759	1410	20.4268	1120	1.42411	7.52163e-17	up
Zm00001d017677	LOC100272406	2.83248	208	2.56764	155	3.43178	185	0.851599	66	1.24135	92	0.934197	72	-1.2802	5.56739e-08	down
Zm00001d017706	LOC103627584	0.205106	20	0.466629	34	0.281946	18	0.721975	67	0.822141	77	0.561088	48	1.36629	0.000875647	up
Zm00001d017712	LOC103627587	4.96739	321	6.3007	320	5.67158	269	14.0837	928	17.1068	1131	15.8416	989	1.71348	1.67918e-28	up
Zm00001d017718	LOC103627590	18.4622	2018	10.4031	892	8.42457	676	3.41841	383	3.01567	341	2.10466	224	-1.87594	1.41881e-11	down
Zm00001d017726	LOC100502221	25.0944	1691	30.1242	1596	30.6138	1512	8.01123	552	9.07572	627	8.74423	571	-1.49119	1.68929e-27	down
Zm00001d017751	LOC100382871	0.562356	116	0.544188	88	0.581366	88	0.192654	41	0.182785	39	0.158108	32	-1.40466	2.36296e-07	down
Zm00001d017767	LOC103627611	16.2899	917	24.416	1008	22.1716	908	6.67602	410	7.92812	475	6.88169	410	-1.17588	1.09485e-11	down
Zm00001d017768	LOC100274590	8.32091	727	8.55221	590	9.01288	575	29.2498	2641	30.2901	2720	31.375	2692	2.06705	5.54816e-89	up
Zm00001d017773	LOC100273859	15.7097	1427	14.044	1003	15.1585	1009	30.3568	2816	27.5665	2565	28.3235	2489	1.17915	1.19325e-35	up
Zm00001d017785	LOC100279953	7.69172	500	7.03145	359	9.33902	445	13.5566	900	18.5473	1235	15.9641	1004	1.2409	4.36015e-12	up
Zm00001d017789	LOC100277409	12.369	334	17.0109	361	18.3542	364	5.36841	149	5.67268	157	4.90775	129	-1.33621	1.43425e-10	down
Zm00001d017801	LOC103627631	13.1017	302	16.6482	302	14.7334	249	71.5437	1682	80.7159	1903	75.7279	1686	2.59752	2.25656e-79	up
Zm00001d017804	LOC103628824	2.88869	114	3.05036	95	3.20903	93	0.4942	20	0.541871	22	0.672982	26	-2.17436	1.1186e-12	down
Zm00001d017811	LOC100277643	6.17323	405	4.58096	237	5.19165	250	1.56602	105	0.75687	51	1.09281	70	-1.98609	1.13796e-14	down
Zm00001d017821	LOC103627642	0.992189	113	1.27817	115	1.48966	124	6.88565	794	6.51323	753	6.54124	715	2.6418	1.0288e-54	up
Zm00001d017826	LOC103627645	0.736422	71	0.620926	48	0.809968	60	0.266228	27	0.392082	39	0.240661	23	-1.03297	0.00432976	down
Zm00001d017829	LOC100284337	8.22948	704	10.6527	717	10.9693	686	23.3882	2016	24.5452	2141	24.5286	1993	1.50292	1.20416e-25	up
Zm00001d017849	LOC103627656	2.42388	173	2.38253	134	2.20782	116	4.44339	324	4.79521	351	3.33134	230	1.07798	5.97192e-08	up
Zm00001d017862	LOC103627658	2.55909	338	2.24609	233	2.11855	205	3.84618	518	3.68012	497	4.6744	596	1.05236	8.35892e-11	up
Zm00001d017866	LOC103627660	12.7315	2000	17.1658	2119	19.0891	1987	26.1874	4201	32.669	5257	31.5298	4791	1.17872	1.23835e-12	up
Zm00001d017869	LOC101027224	91.6827	9011	132.394	10213	131.692	9556	200.598	20285	241.596	24623	236.957	22873	1.18546	1.01487e-11	up
Zm00001d017871	LOC100193417	9.44433	742	5.6089	346	4.27998	247	2.29651	183	2.03341	165	2.15541	162	-1.34115	8.54466e-07	down
Zm00001d017878	--	0.932813	139	0.789855	93	0.59331	65	0.117007	18	0.127251	20	0.201012	29	-2.13204	1.12253e-09	down
Zm00001d017885	LOC100304421	1.8902	200	1.87305	150	2.39386	178	8.51984	904	9.02318	959	8.94855	896	2.35958	2.31938e-60	up
Zm00001d017888	LOC100272378	6.05876	474	6.00546	368	5.53158	314	1.95202	155	1.67038	132	2.27412	171	-1.34645	2.8345e-15	down
Zm00001d017919	LOC109940002	5.8693	336	9.50271	428	6.00271	252	1.60705	94	2.61886	154	1.38605	77	-1.68363	1.27528e-08	down
Zm00001d017927	LOC100276488	24.4478	1180	18.3642	697	16.6925	591	9.5916	473	7.81729	387	7.39496	346	-1.02384	8.44327e-09	down
Zm00001d017936	--	3.09204	130	2.61296	87	2.82727	87	0.436355	19	0.882592	38	0.575203	24	-1.91541	5.67167e-09	down
Zm00001d017955	LOC100285264	1.78832	67	2.1074	62	2.40576	66	0.406873	16	0.73183	28	0.174434	7	-1.98308	1.60736e-05	down
Zm00001d017989	LOC103627703	3.24902	219	4.93314	261	6.09173	300	1.1681	81	1.52935	106	1.35755	89	-1.56416	1.2754e-08	down
Zm00001d017991	LOC103627704	0.678337	9	1.07098	11	1.93365	18	6.81992	86	6.61399	83	8.15023	97	2.75643	6.99202e-12	up
Zm00001d017992	LOC100285384	2.95678	121	3.54909	114	3.63853	109	8.46449	354	10.2775	430	9.17141	363	1.70676	1.38436e-20	up
Zm00001d017998	LOC100277687	13.5064	688	17.9643	719	19.3398	722	5.87439	306	6.5051	340	5.7124	282	-1.24786	3.65007e-12	down
Zm00001d018006	LOC100384705	3.00107	248	2.45802	165	2.45974	149	0.602699	53	0.444852	38	0.509687	41	-2.09597	7.43155e-19	down
Zm00001d018009	LOC103627710	10.1387	1811	4.29655	609	4.32517	600	2.1891	423	1.24577	227	1.13367	228	-1.72874	0.000694015	down
Zm00001d018010	LOC100282375	7.79996	258	7.4093	193	8.28975	201	43.6002	1469	73.1799	2480	49.0421	1568	3.06099	8.68914e-49	up
Zm00001d018031	LOC109939178	6.29624	389	4.79318	233	4.75609	216	0.393035	25	0.440049	28	0.462815	28	-3.36453	1.35951e-40	down
Zm00001d018032	LOC100193757	7.19483	647	7.07357	504	6.82271	468	2.66699	255	2.90958	265	2.68573	218	-1.15325	5.13821e-18	down
Zm00001d018037	LOC542643	6.91855	440	10.9487	547	10.6908	498	1.28495	84	1.61308	105	1.52494	94	-2.44711	3.56458e-26	down
Zm00001d018041	LOC100283399	10.6608	688	12.6194	640	14.4731	685	24.3319	1604	27.3876	1810	26.9237	1681	1.29907	7.25776e-18	up
Zm00001d018065	LOC100285204	0	0	0.194418	8	0.176222	7	5.0748	271	5.82223	311	5.41568	274	5.69983	2.89275e-09	up
Zm00001d018076	--	1.78071	74	2.2006	72	2.57009	78	0.181734	8	0.06365	3	0.093188	4	-3.94965	9.52986e-15	down
Zm00001d018082	LOC103627752	2.80617	189	2.84577	150	3.29158	162	0.321792	23	0.266782	19	0.450752	30	-2.8242	1.08041e-23	down
Zm00001d018088	LOC103627755	5.53588	373	6.0187	290	5.96036	303	10.3573	728	8.74381	701	10.2706	683	1.10459	6.00095e-19	up
Zm00001d018104	LOC100276078	1.30122	94	1.06695	61	0.9009	48	0.490929	37	0.193494	15	0.346746	25	-1.39757	0.000403279	down
Zm00001d018105	LOC103627762	1.1537	73	0.954895	47	0.698117	32	0.337505	22	0.421359	27	0.342308	21	-1.10717	0.00494402	down
Zm00001d018106	--	0.838831	67	0.904003	57	0.659968	39	15.9632	1295	14.9558	1217	14.3784	1105	4.45556	9.88797e-165	up
Zm00001d018107	LOC100501091	13.6222	571	9.95009	328	7.30438	225	4.31926	185	4.20079	181	3.27658	133	-1.14786	2.99084e-06	down
Zm00001d018151	LOC103627774	3.72474	543	3.06338	348	2.75052	329	1.58174	245	1.11155	192	1.11119	172	-1.00924	7.09654e-09	down
Zm00001d018156	LOC103627780	4.79257	370	5.9482	361	6.66923	378	2.2727	180	1.71911	136	2.86535	214	-1.10595	1.67937e-06	down
Zm00001d018161	LOC103627781	0.875283	79	1.18631	83	1.66063	113	2.94314	265	3.32161	311	2.75359	240	1.50713	1.02468e-08	up
Zm00001d018190	LOC103627791	0.274343	13	0.815691	29	0.49351	17	2.12245	97	1.89902	87	2.5507	110	2.26459	5.86139e-09	up
Zm00001d018191	LOC100216705	0.525425	18	0.95889	26	0.486123	12	2.15236	74	2.25251	78	2.26388	74	1.98525	8.75856e-08	up
Zm00001d018195	LOC103627796	4.89904	361	6.85247	396	6.49391	350	2.09619	158	1.9866	150	1.63707	117	-1.42963	1.24231e-12	down
Zm00001d018198	LOC100273710	1.96984	79	2.59062	81	2.35197	69	0.480874	20	0.35167	15	0.296468	12	-2.3241	2.103e-10	down
Zm00001d018203	LOC103628879	1.75889	151	1.53394	103	1.79684	113	3.72437	326	2.84748	250	3.30134	273	1.19128	1.09713e-10	up
Zm00001d018204	LOC100274354	17.2406	1059	20.7614	1002	21.6017	973	36.2253	2273	35.0241	2204	33.1971	1973	1.04812	1.60381e-16	up
Zm00001d018206	LOC100383210	1.4967	133	1.0445	73	1.21549	79	12.7627	1154	10.1044	916	10.9903	941	3.39552	1.75314e-90	up
Zm00001d018207	LOC100286122	6.34434	764	6.44975	611	6.65995	588	11.914	1466	12.461	1538	13.1487	1532	1.18795	2.27239e-27	up
Zm00001d018209	LOC100283963	1.51355	58	1.67128	51	1.87333	53	0.238403	10	0.551904	22	0.51694	20	-1.66624	7.44616e-05	down
Zm00001d018217	LOC103627801	14.5385	1968	15.8756	1687	16.2528	1611	24.7746	3432	26.4633	3727	27.8061	3687	1.01608	2.19828e-19	up
Zm00001d018219	LOC103627802	1.98845	221	2.06976	181	2.48046	202	0.592157	67	0.592207	68	0.671101	72	-1.576	3.01931e-13	down
Zm00001d018220	LOC541837	0.506284	22	0.71062	24	0.862304	27	23.8179	1012	25.6762	1094	22.0322	887	5.32706	3.86132e-129	up
Zm00001d018235	LOC100272374	9.59958	369	10.7583	326	11.6723	329	2.58098	102	3.20429	127	2.35539	88	-1.72713	9.42865e-19	down
Zm00001d018255	LOC100282696	2.22732	128	2.70506	122	2.17474	92	4.02125	235	4.09083	240	4.22239	234	1.03008	3.13102e-08	up
Zm00001d018256	--	1.07008	47	2.37022	81	2.39257	76	0.651846	29	0.843845	38	0.824309	35	-1.07444	0.00956775	down
Zm00001d018260	LOC103627811	2.53038	164	1.52425	78	1.72638	82	0.933384	62	0.780753	52	0.55985	35	-1.11007	0.000563259	down
Zm00001d018262	LOC103628886	0.240788	15	0.45719	21	0.482826	21	2.12814	127	1.87803	113	1.80394	102	2.53759	1.02884e-14	up
Zm00001d018277	LOC100282335	37.5733	2432	35.9642	1826	34.9832	1649	13.8244	897	13.3799	925	11.8786	783	-1.19583	5.03205e-33	down
Zm00001d018286	LOC103627819	6.94894	1145	7.03565	911	7.13549	862	12.534	2109	11.6104	1959	12.7147	2027	1.04199	1.53334e-27	up
Zm00001d018298	LOC100191598	4.43751	176	6.94632	216	6.71269	195	23.4336	947	25.7819	1045	24.0478	921	2.26041	4.91829e-34	up
Zm00001d018307	LOC103628894	0.026999	1	0.101819	3	0	0	1.80998	68	1.53778	58	1.95352	69	5.58896	1.50728e-11	up
Zm00001d018312	LOC100217000	6.78514	300	4.7008	164	3.62309	118	1.60126	73	1.3911	63	0.60142	26	-1.82824	4.48279e-07	down
Zm00001d018322	LOC100286221	31.3385	734	40.5636	747	42.9312	737	14.9903	359	16.6699	400	13.7925	313	-1.09644	2.5402e-10	down
Zm00001d018324	LOC103627835	53.4054	1300	34.138	654	27.891	498	13.635	339	6.57072	164	7.02809	166	-1.84893	6.62258e-10	down
Zm00001d018330	LOC100281737	4.17039	381	3.3375	241	3.27332	220	1.37904	129	1.72549	164	1.34157	120	-1.02726	2.65451e-07	down
Zm00001d018335	LOC103627842	7.86112	998	7.84796	783	7.25576	675	17.3209	2245	14.5122	1887	14.8685	1826	1.26091	8.42002e-32	up
Zm00001d018340	LOC100383728	5.71878	491	5.36045	361	4.00833	252	1.18861	105	1.21002	107	0.877569	73	-1.95506	3.59261e-20	down
Zm00001d018342	LOC100281927	6.50087	867	8.35496	866	8.76384	857	17.0072	2282	15.6623	2139	16.3148	2083	1.28362	7.53653e-20	up
Zm00001d018344	LOC100284386	2.8873	109	4.08849	121	3.29481	91	1.01279	39	0.552229	22	0.44487	17	-2.0871	2.12144e-09	down
Zm00001d018352	LOC109940014	0.54276	54	0.600863	47	0.617961	45	0.172608	18	0.124893	13	0.139824	14	-1.72807	1.58293e-05	down
Zm00001d018356	--	3.09798	131	2.05803	64	1.61701	58	0.441253	22	0.525426	25	0.44202	18	-1.93884	1.19995e-07	down
Zm00001d018367	LOC100382972	24.6912	1733	27.6077	1523	27.2192	1400	9.36721	672	8.86294	638	9.03074	614	-1.30419	3.24311e-33	down
Zm00001d018378	--	6.8397	73	5.81695	49	5.03559	40	1.68579	19	2.44647	27	2.45182	26	-1.16627	0.00177767	down
[truncated: 2,896 more rows]

## Sheet: 2-2
Table S2-2. Significantly differentially expressed genes(DEGs) under control and low temperature stress in DCT vs DTS.
ID	nr_symbol	DCT1_FPKM	DCT1_count	DCT2_FPKM	DCT2_count	DCT3_FPKM	DCT3_count	DTS1_FPKM	DTS1_count	DTS2_FPKM	DTS2_count	DTS3_FPKM	DTS3_count	log2FC	FDR	regulated	COG_class	COG_class_annotation	GO_annotation	KEGG_annotation	KEGG_pathway_annotation	KOG_class	KOG_class_annotation	Pfam_annotation	Swiss_Prot_annotation	eggNOG_class	eggNOG_class_annotation	NR_annotation	GO_second_level_annotation
NewGene_1000	--	1.99107	136	1.60216	119	1.46327	140	0.564442	47	0.730844	64	0.851494	81	-1.07286	4.69794e-06	down	--	--	--	--	--	--	--	--	--	--	--	--	--
NewGene_10011	LOC111589755	0.137596	4	0	0	0.028332	2	1.69578	59	1.70852	63	1.58112	63	4.93498	6.81322e-13	up	--	--	--	--	--	--	--	--	--	--	--	uncharacterized protein LOC111589755 [Zea mays]	--
NewGene_10015	--	1.30035	176	1.04314	145	1.22037	217	0.32975	29	0.284911	43	0.21815	39	-2.28771	7.56015e-23	down	--	--	--	--	--	--	--	--	--	T	Signal transduction mechanisms	hypothetical protein Zm00014a_040209 [Zea mays]	--
NewGene_10018	LOC103625966	0.732961	78	0.719257	80	0.660978	98	0.226873	26	0.162764	24	0.338342	44	-1.46603	7.86514e-07	down	--	--	Biological Process: phospholipid biosynthetic process (GO:0008654);; Cellular Component: membrane (GO:0016020);; Molecular Function: phosphotransferase activity, for other substituted phosphate groups (GO:0016780);;	--	--	--	--	--	--	--	--	Choline/ethanolaminephosphotransferase 1 [Zea mays]	biological process: metabolic process (GO:0008152);; biological process: cellular process (GO:0009987);; cellular component: cellular anatomical entity (GO:0110165);; molecular function: catalytic activity (GO:0003824)
NewGene_1008	--	5.39944	302	4.13674	315	4.39368	408	1.83562	143	2.12672	154	2.64629	209	-1.03093	2.71496e-13	down	--	--	--	--	--	--	--	--	--	--	--	--	--
NewGene_10096	--	0.034803	13	0.064679	13	0.020218	10	0.646537	50	0.808101	51	0.614223	50	2.04157	8.81392e-07	up	--	--	--	--	--	--	--	--	--	--	--	hypothetical protein ZEAMMB73_Zm00001d010154 [Zea mays]	--
NewGene_101	--	1.39235	136	1.53473	171	1.47962	230	0.494815	68	0.57584	74	0.921673	104	-1.1271	1.27342e-08	down	--	--	Biological Process: reproduction (GO:0000003);; Molecular Function: molecular_function (GO:0003674);; Molecular Function: binding (GO:0005488);; Molecular Function: steroid binding (GO:0005496);; Cellular Component: cellular_component (GO:0005575);; Cellular Component: intracellular (GO:0005622);; Cellular Component: obsolete cell (GO:0005623);; Cellular Component: cytoplasm (GO:0005737);; Cellul…	--	--	[I]	Lipid transport and metabolism	--	Oxysterol-binding protein-related protein 3C OS=Arabidopsis thaliana OX=3702 GN=ORP3C PE=2 SV=1	I	Lipid transport and metabolism	Oxysterol-binding protein-related protein 3C [Zea mays]	biological process: reproduction (GO:0000003);; molecular function: binding (GO:0005488);; cellular component: intracellular (GO:0005622);; cellular component: cellular anatomical entity (GO:0110165);; biological process: reproductive process (GO:0022414);; biological process: multi-organism process (GO:0051704)
NewGene_1011	--	0.083471	14	0.116651	23	0.055382	16	0.565942	132	0.588475	164	0.464478	145	3.04087	2.58299e-25	up	[X]	Mobilome: prophages, transposons	Molecular Function: nucleic acid binding (GO:0003676);; Biological Process: DNA integration (GO:0015074);;	K01768|1.98e-64|ghi:107911085|K01768 adenylate cyclase [EC:4.6.1.1] | (RefSeq) LOW QUALITY PROTEIN: uncharacterized protein LOC107911085	Purine metabolism (ko00230)	[R]	General function prediction only	Integrase core domain	Retrovirus-related Pol polyprotein from transposon TNT 1-94 OS=Nicotiana tabacum OX=4097 PE=2 SV=1	L	Replication, recombination and repair	Putative retroelement [Oryza sativa Japonica Group]	molecular function: binding (GO:0005488);; biological process: metabolic process (GO:0008152);; biological process: cellular process (GO:0009987)
NewGene_10119	--	2.13605	112	2.3027	129	2.23341	158	0.495357	33	0.814331	58	0.673606	52	-1.49092	4.54445e-10	down	--	--	--	--	--	--	--	--	--	--	--	--	--
NewGene_10143	--	2.07721	37	1.753	34	1.82517	46	0.77489	17	0.672306	15	0.574722	15	-1.32226	0.0015112	down	--	--	--	--	--	--	--	--	--	--	--	--	--
NewGene_10152	--	0.803252	37	1.00671	45	0.936174	56	0.144674	10	0.240989	16	0.590555	36	-1.17947	0.00550874	down	--	--	Cellular Component: integral component of membrane (GO:0016021);;	--	--	--	--	--	--	--	--	hypothetical protein Zm00014a_010698 [Zea mays]	cellular component: cellular anatomical entity (GO:0110165)
NewGene_10224	LOC103642707	2.98441	270	3.0462	337	3.38962	466	0.710752	87	0.578036	86	0.521275	84	-2.05197	6.69387e-38	down	--	--	--	--	--	--	--	--	--	--	--	unknown [Zea mays]	--
NewGene_10255	--	1.68608	40	1.92608	50	1.92466	64	0.529479	16	0.578894	18	0.635599	23	-1.43707	0.000102265	down	--	--	--	--	--	--	--	--	--	--	--	hypothetical protein Zm00014a_036558 [Zea mays]	--
NewGene_10280	--	0.685943	95	0.545639	77	0.564599	113	2.12653	376	2.28553	430	2.21319	458	2.13877	8.79033e-48	up	--	--	--	--	--	--	--	--	--	--	--	--	--
NewGene_10287	--	1.11908	78	1.19925	92	1.00432	99	1.80182	152	2.37984	212	2.5755	248	1.16434	2.15556e-09	up	--	--	--	--	--	--	--	--	--	--	--	--	--
NewGene_10332	--	1.20819	83	1.60891	105	1.44201	115	4.11935	331	4.38431	378	4.07438	369	1.82298	4.16375e-34	up	--	--	--	--	--	--	--	--	--	--	--	--	--
NewGene_1039	--	2.02091	127	2.16152	147	1.88502	171	11.7053	883	11.3184	923	10.8768	945	2.62182	3.75229e-132	up	--	--	--	--	--	--	--	--	--	--	--	unknown [Zea mays]	--
NewGene_10409	LOC109944895	0.278779	15	0.227502	13	0.386762	24	0.732601	48	1.54436	74	1.26023	83	1.97556	4.89954e-08	up	[P]	Inorganic ion transport and metabolism	Cellular Component: plasma membrane (GO:0005886);; Cellular Component: plant-type vacuole membrane (GO:0009705);; Molecular Function: nitrate transmembrane transporter activity (GO:0015112);; Biological Process: nitrate transport (GO:0015706);; Cellular Component: integral component of membrane (GO:0016021);; Biological Process: cellular response to nitrate (GO:0071249);;	K02575|7.45e-89|zma:109944895|K02575 MFS transporter, NNP family, nitrate/nitrite transporter | (RefSeq) probable high-affinity nitrate transporter 2.4	Nitrogen metabolism (ko00910)	--	--	--	Probable high-affinity nitrate transporter 2.4 OS=Oryza sativa subsp. japonica OX=39947 GN=NRT2.4 PE=2 SV=2	P	Inorganic ion transport and metabolism	probable high-affinity nitrate transporter 2.4 [Zea mays]	cellular component: cellular anatomical entity (GO:0110165);; cellular component: intracellular (GO:0005622);; biological process: cellular process (GO:0009987);; biological process: localization (GO:0051179);; molecular function: transporter activity (GO:0005215);; biological process: response to stimulus (GO:0050896)
NewGene_10543	LOC103626576	0.391583	77	0.396174	75	1.19867	132	1.46945	315	2.20683	320	1.53177	357	1.81205	2.32687e-30	up	--	--	--	--	--	--	--	--	--	--	--	uncharacterized protein LOC103626576 isoform X1 [Zea mays]	--
NewGene_10544	--	0.450291	37	0.709475	63	0.459479	52	2.13777	208	1.79832	186	1.72626	193	1.9398	8.4126e-19	up	--	--	--	--	--	--	--	--	--	--	--	--	--
NewGene_10570	LOC103635540	3.89342	142	4.1113	161	3.41212	174	1.11269	50	0.880401	43	0.998186	51	-1.7435	2.63287e-15	down	--	--	--	--	--	--	--	--	--	--	--	uncharacterized protein LOC103635540 [Zea mays]	--
NewGene_10586	--	3.11799	324	2.88908	325	3.10416	448	1.2618	153	1.09932	146	1.41141	213	-1.10847	3.31293e-15	down	--	--	--	--	--	--	--	--	--	--	--	--	--
NewGene_10627	--	5.39768	257	6.64221	343	6.28138	417	2.41614	136	1.32483	77	2.38947	157	-1.46008	4.64278e-15	down	--	--	--	--	--	--	--	--	--	--	--	hypothetical protein Zm00014a_006600 [Zea mays]	--
NewGene_10643	--	1.09964	39	1.13985	44	1.01442	51	2.15673	92	2.93842	134	2.24356	110	1.31603	2.20828e-07	up	--	--	--	--	--	--	--	--	--	--	--	--	--
NewGene_10653	--	2.41166	107	3.65261	181	3.56988	223	1.19253	68	1.31963	75	1.41183	79	-1.19092	3.38283e-08	down	--	--	--	--	--	--	--	--	--	--	--	unknown [Zea mays]	--
NewGene_10669	--	1.95063	77	1.09254	48	0.761189	45	0.758668	26	0.446496	21	0.766785	34	-1.13538	0.00321293	down	--	--	--	--	--	--	--	--	--	--	--	--	--
NewGene_10687	--	1.72564	90	1.28812	73	1.4859	108	0.448595	28	0.525093	35	0.62647	45	-1.34384	1.83114e-06	down	--	--	--	--	--	--	--	--	--	--	--	--	--
NewGene_10738	--	5.33537	280	4.44388	272	5.15647	417	1.86587	119	1.71732	111	1.26644	100	-1.54634	1.31545e-22	down	--	--	Cellular Component: integral component of membrane (GO:0016021);;	--	--	--	--	--	--	A	RNA processing and modification	Cyclin-A3-2 [Zea mays]	cellular component: cellular anatomical entity (GO:0110165)
NewGene_10774	LOC100381717	6.95311	275	7.25165	314	8.1768	456	2.47468	122	3.12848	165	3.3204	189	-1.13321	1.81332e-14	down	[G]	Carbohydrate transport and metabolism	Molecular Function: hydrolase activity, hydrolyzing O-glycosyl compounds (GO:0004553);; Biological Process: carbohydrate metabolic process (GO:0005975);;	K01190|1.95e-27|sbi:110433846|K01190 beta-galactosidase [EC:3.2.1.23] | (RefSeq) uncharacterized protein LOC110433846	Galactose metabolism (ko00052);; Other glycan degradation (ko00511);; Sphingolipid metabolism (ko00600)	--	--	Glycosyl hydrolases family 2, sugar binding domain	--	G	Carbohydrate transport and metabolism	hypothetical protein ZEAMMB73_Zm00001d007064 [Zea mays]	molecular function: catalytic activity (GO:0003824);; biological process: metabolic process (GO:0008152)
NewGene_10788	--	3.71669	1328	3.85315	1397	3.69864	1912	23.3427	9341	24.5812	10348	23.2348	11388	2.73966	0	up	--	--	--	--	--	--	--	--	--	--	--	--	--
NewGene_10790	--	1.81033	433	2.16106	563	2.15792	723	17.3326	5003	17.43	5349	17.6995	5866	3.23688	0	up	--	--	--	--	--	--	--	--	--	--	--	--	--
NewGene_10791	--	0.615124	136	0.348075	83	0.503695	157	3.13666	833	2.95197	838	3.02906	929	2.7835	8.95326e-104	up	--	--	--	--	--	--	--	--	--	--	--	--	--
NewGene_1082	--	1.35779	120	1.36014	132	1.36168	164	0.388151	42	0.568828	67	0.500316	58	-1.3267	4.30804e-09	down	--	--	--	--	--	--	--	--	--	--	--	--	--
NewGene_10833	--	1.30376	59	1.33589	63	1.43269	92	0.420584	24	0.594123	38	0.665423	39	-1.08528	0.00035885	down	--	--	Cellular Component: integral component of membrane (GO:0016021);;	--	--	--	--	--	--	C	Energy production and conversion	hypothetical protein Zm00014a_024240 [Zea mays]	cellular component: cellular anatomical entity (GO:0110165)
NewGene_10840	--	4.7954	465	4.50357	501	4.69622	634	0.968778	116	1.37373	151	1.19722	176	-1.86456	1.08926e-48	down	--	--	--	--	--	--	--	--	--	--	--	--	--
NewGene_1087	LOC100282400	0.058974	5	0.301982	26	0.154403	17	0.61561	58	0.450309	45	0.428396	46	1.64009	0.000243968	up	--	--	Molecular Function: protein kinase activity (GO:0004672);; Molecular Function: ATP binding (GO:0005524);;	K12447|6.86e-101|thj:104808371|K12447 UDP-sugar pyrophosphorylase [EC:2.7.7.64] | (RefSeq) uncharacterized protein LOC104808371	Pentose and glucuronate interconversions (ko00040);; Galactose metabolism (ko00052);; Ascorbate and aldarate metabolism (ko00053);; Amino sugar and nucleotide sugar metabolism (ko00520)	[R]	General function prediction only	Reverse transcriptase (RNA-dependent DNA polymerase)	Retrovirus-related Pol polyprotein from transposon RE1 OS=Arabidopsis thaliana OX=3702 GN=RE1 PE=2 SV=1	G	Carbohydrate transport and metabolism	uncharacterized protein LOC100282400 isoform X1 [Zea mays]	biological process: metabolic process (GO:0008152);; biological process: cellular process (GO:0009987);; molecular function: catalytic activity (GO:0003824);; molecular function: binding (GO:0005488)
NewGene_1088	LOC100276260	0.201652	23	0.294732	36	0.224723	35	0.838912	111	1.09805	155	0.910874	139	2.09754	9.56467e-16	up	--	--	--	--	--	--	--	--	--	L	Replication, recombination and repair	hypothetical protein ZEAMMB73_Zm00001d053698 [Zea mays]	--
NewGene_10943	LOC103636009	5.79608	132	3.26585	96	4.87005	167	9.23735	306	8.9841	317	12.4634	363	1.31448	1.76464e-17	up	--	--	Cellular Component: integral component of membrane (GO:0016021);;	K23544|3.08e-06|zma:103629764|K23544 serine incorporator 1/3 | (RefSeq) uncharacterized protein LOC103629764	--	--	--	--	--	--	--	uncharacterized protein LOC103636009 [Zea mays]	cellular component: cellular anatomical entity (GO:0110165)
NewGene_10947	LOC117849058	3.99013	452	4.01761	497	3.83225	601	1.42218	185	0.864538	138	1.02458	165	-1.67355	2.66822e-37	down	--	--	Molecular Function: DNA binding (GO:0003677);; Molecular Function: protein dimerization activity (GO:0046983);;	K03283|1.58e-09|jre:108998998|K03283 heat shock 70kDa protein 1/2/6/8 | (RefSeq) heat shock cognate 70 kDa protein 2	Spliceosome (ko03040);; Protein processing in endoplasmic reticulum (ko04141);; Endocytosis (ko04144)	[L]	Replication, recombination and repair	Domain of unknown function (DUF4413)	Zinc finger BED domain-containing protein RICESLEEPER 1 OS=Oryza sativa subsp. japonica OX=39947 GN=Os05g0239150 PE=3 SV=1	L	Replication, recombination and repair	zinc finger BED domain-containing protein RICESLEEPER 2-like [Setaria viridis]	molecular function: binding (GO:0005488)
NewGene_10960	--	1.30201	67	1.06648	60	1.14155	81	0.439861	24	0.46784	28	0.352183	24	-1.46237	4.41738e-06	down	--	--	--	--	--	--	--	--	--	--	--	unknown [Zea mays]	--
NewGene_10961	--	2.71788	73	2.96354	86	2.6973	102	0.970696	31	0.381728	14	0.780902	29	-1.82427	9.47663e-09	down	--	--	--	--	--	--	--	--	--	--	--	--	--
NewGene_10987	--	1.7469	54	1.31987	44	1.77799	81	0.404458	20	0.665942	29	0.610042	26	-1.24928	0.000279302	down	--	--	--	--	--	--	--	--	--	--	--	--	--
NewGene_11098	--	0.487965	69	0.3577	59	0.611261	124	0.094377	18	0.126773	25	0.099732	21	-1.95482	3.57683e-09	down	--	--	--	--	--	--	--	--	--	--	--	--	--
NewGene_11134	LOC103640445	0.068524	2	0	0	0.077478	3	4.79632	144	1.77808	59	5.01886	173	6.24151	5.09367e-12	up	[P]	Inorganic ion transport and metabolism	Molecular Function: sulfate adenylyltransferase (ATP) activity (GO:0004781);;	K13811|8.24e-62|zma:103643994|K13811 3'-phosphoadenosine 5'-phosphosulfate synthase [EC:2.7.7.4 2.7.1.25] | (RefSeq) ATP-sulfurylase 3, chloroplastic-like	Purine metabolism (ko00230);; Monobactam biosynthesis (ko00261);; Selenocompound metabolism (ko00450);; Sulfur metabolism (ko00920)	[P]	Inorganic ion transport and metabolism	ATP-sulfurylase	ATP sulfurylase 1, chloroplastic OS=Arabidopsis thaliana OX=3702 GN=APS1 PE=1 SV=1	P	Inorganic ion transport and metabolism	ATP sulfurylase 1, chloroplastic [Zea mays]	molecular function: catalytic activity (GO:0003824)
NewGene_11170	--	0	0	0	0	0	0	0.894796	84	0.903668	86	1.03027	106	8.94235	4.73378e-13	up	--	--	--	--	--	--	--	--	--	--	--	--	--
NewGene_11183	LOC103636394	3.16337	179	6.34093	391	5.80635	460	11.966	817	11.8195	858	11.5509	905	1.34951	9.12791e-06	up	[IQ]	Lipid transport and metabolism;; Secondary metabolites biosynthesis, transport and catabolism	Molecular Function: ligase activity (GO:0016874);;	K22133|1.77e-189|zma:103636394|K22133 oxalate---CoA ligase [EC:6.2.1.8] | (RefSeq) oxalate--CoA ligase isoform X1	Glyoxylate and dicarboxylate metabolism (ko00630)	[I]	Lipid transport and metabolism	AMP-binding enzyme	Oxalate--CoA ligase OS=Arabidopsis thaliana OX=3702 GN=AAE3 PE=1 SV=1	I	Lipid transport and metabolism	oxalate--CoA ligase isoform X1 [Zea mays]	molecular function: catalytic activity (GO:0003824)
NewGene_11216	--	1.96293	211	2.08097	232	2.37007	348	0.14812	20	0.318105	45	0.29445	40	-2.9099	1.60151e-39	down	--	--	Molecular Function: nucleic acid binding (GO:0003676);; Biological Process: DNA integration (GO:0015074);;	K03006|1.20e-45|adu:107466525|K03006 DNA-directed RNA polymerase II subunit RPB1 [EC:2.7.7.6] | (RefSeq) LOW QUALITY PROTEIN: DNA-directed RNA polymerase II subunit 1-like	RNA polymerase (ko03020)	[R]	General function prediction only	Integrase core domain	--	L	Replication, recombination and repair	polyprotein [Zea mays]	molecular function: binding (GO:0005488);; biological process: metabolic process (GO:0008152);; biological process: cellular process (GO:0009987)
NewGene_11249	--	1.86105	83	1.73398	107	1.58082	127	0.370035	23	0.366548	27	0.395509	32	-1.95711	1.9466e-12	down	--	--	--	--	--	--	--	--	--	--	--	hypothetical protein Zm00014a_042279 [Zea mays]	--
NewGene_11253	--	0.505469	28	0.477286	28	0.520865	39	1.71382	109	0.898578	60	2.0231	145	1.71371	6.95693e-08	up	--	--	--	--	--	--	--	--	--	--	--	--	--
NewGene_1127	LOC103647073	3.50436	123	2.9004	110	3.26289	159	0.772188	33	0.283137	13	0.432712	22	-2.52702	1.52947e-17	down	[O]	Posttranslational modification, protein turnover, chaperones	Molecular Function: protein binding (GO:0005515);;	K08770|1.02e-66|ath:AT4G05050|K08770 ubiquitin C | (RefSeq) UBQ11; ubiquitin 11	Ubiquitin mediated proteolysis (ko04120)	[OR]	Posttranslational modification, protein turnover, chaperones;; General function prediction only	Ubiquitin family	Polyubiquitin 11 OS=Arabidopsis thaliana OX=3702 GN=UBQ11 PE=2 SV=1	O	Posttranslational modification, protein turnover, chaperones	polyubiquitin [Zea mays]	molecular function: binding (GO:0005488)
NewGene_11272	LOC100280532	20.5989	747	21.3118	841	20.823	1059	7.90623	346	7.86908	367	8.92984	450	-1.19481	1.98456e-40	down	[R]	General function prediction only	Molecular Function: GTPase activity (GO:0003924);; Molecular Function: GTP binding (GO:0005525);;	K07904|2.48e-147|zma:100280532|K07904 Ras-related protein Rab-11A | (RefSeq) uncharacterized protein LOC100280532	Endocytosis (ko04144)	[U]	Intracellular trafficking, secretion, and vesicular transport	Ras family	Ras-related protein Rab11C OS=Lotus japonicus OX=34305 GN=RAB11C PE=2 SV=1	U	Intracellular trafficking, secretion, and vesicular transport	unknown [Zea mays]	molecular function: catalytic activity (GO:0003824);; molecular function: binding (GO:0005488)
NewGene_11296	--	0	0	0	0	0	0	2.09383	139	2.30902	163	2.11185	161	9.69153	2.14235e-15	up	--	--	--	--	--	--	--	--	--	--	--	--	--
NewGene_11305	--	0.514196	43	0.571352	52	0.674593	78	0.220218	22	0.234469	25	0.139407	16	-1.43816	6.74482e-05	down	--	--	--	--	--	--	--	--	--	--	--	hypothetical protein Zm00014a_033002 [Zea mays]	--
NewGene_11324	--	0.806841	29	0.904514	40	0.668777	37	3.33941	159	3.09101	177	2.80202	163	2.22439	2.98974e-21	up	--	--	--	--	--	--	--	--	--	--	--	--	--
NewGene_11331	LOC100276349	0.710445	64	0.858303	71	0.939099	100	0.13914	15	0.262628	24	0.14637	21	-1.96902	1.53274e-09	down	--	--	--	--	--	--	--	--	--	--	--	hypothetical protein ZEAMMB73_Zm00001d025404 [Zea mays]	--
NewGene_11340	--	1.53743	65	1.42751	66	1.28102	76	0.521764	25	0.468752	26	0.284872	17	-1.6159	1.29749e-06	down	--	--	--	--	--	--	--	--	--	--	--	hypothetical protein Zm00014a_011668, partial [Zea mays]	--
NewGene_11368	--	4.00014	84	4.34026	99	3.61748	106	1.27913	33	1.60387	43	1.13188	33	-1.41976	1.78585e-07	down	--	--	--	--	--	--	--	--	--	--	--	--	--
NewGene_11371	--	10.3448	181	10.5429	201	12.408	304	4.52931	96	3.60407	81	3.27193	80	-1.40254	1.98513e-14	down	--	--	--	--	--	--	--	--	--	--	--	--	--
NewGene_11381	--	1.84765	332	1.58624	310	1.7737	446	0.364037	79	0.384841	89	0.442503	110	-1.97665	1.279e-37	down	--	--	--	--	--	--	--	--	--	--	--	--	--
NewGene_11390	LOC103648644	0.813058	52	1.0837	74	1.03472	92	0.478847	33	0.306289	25	0.406672	36	-1.20904	8.78643e-05	down	--	--	--	--	--	--	--	--	--	L	Replication, recombination and repair	hypothetical protein [Zea mays]	--
NewGene_1140	--	1.9956	244	2.05002	264	1.83906	330	5.7355	802	5.84848	880	5.15212	859	1.59474	1.21929e-62	up	--	--	--	--	--	--	--	--	--	--	--	--	--
NewGene_1146	LOC100280740	80.9536	2182	76.5398	2246	73.0313	2756	165.686	5387	158.517	5481	159.069	5939	1.21484	3.27823e-152	up	--	--	Biological Process: mRNA splicing, via spliceosome (GO:0000398);; Cellular Component: nucleus (GO:0005634);; Cellular Component: cytoplasm (GO:0005737);; Biological Process: cellular protein modification process (GO:0006464);; Molecular Function: protein tag (GO:0031386);;	K13113|1.80e-49|eus:EUTSA_v10002757mg|K13113 ubiquitin-like protein 5 | (RefSeq) hypothetical protein	--	[O]	Posttranslational modification, protein turnover, chaperones	Ubiquitin family	Ubiquitin-like protein 5 OS=Arabidopsis thaliana OX=3702 GN=UBL5 PE=3 SV=1	O	Posttranslational modification, protein turnover, chaperones	ubiquitin-like protein 5 [Zea mays]	biological process: metabolic process (GO:0008152);; biological process: cellular process (GO:0009987);; cellular component: intracellular (GO:0005622);; cellular component: cellular anatomical entity (GO:0110165);; molecular function: protein tag (GO:0031386)
NewGene_11471	LOC103637991	20.0867	280	16.8134	255	18.952	370	5.57729	94	5.89948	106	5.19913	101	-1.59276	7.39876e-24	down	--	--	--	--	--	--	--	--	--	--	--	uncharacterized protein LOC103637991 [Zea mays]	--
NewGene_11474	--	8.54903	164	8.35064	174	8.08856	217	1.26907	30	0.941312	24	1.19933	32	-2.69924	3.23999e-30	down	[Q]	Secondary metabolites biosynthesis, transport and catabolism	Molecular Function: oxidoreductase activity (GO:0016491);; Molecular Function: metal ion binding (GO:0046872);;	K05658|9.41e-19|cpep:111781709|K05658 ATP-binding cassette, subfamily B (MDR/TAP), member 1 [EC:7.6.2.2] | (RefSeq) uncharacterized protein LOC111781709	ABC transporters (ko02010)	[QR]	Secondary metabolites biosynthesis, transport and catabolism;; General function prediction only	2OG-Fe(II) oxygenase superfamily	Protein SRG1 OS=Arabidopsis thaliana OX=3702 GN=SRG1 PE=2 SV=1	Q	Secondary metabolites biosynthesis, transport and catabolism	Protein SRG1 [Zea mays]	molecular function: catalytic activity (GO:0003824);; molecular function: binding (GO:0005488)
NewGene_11485	--	0.802539	66	1.22678	85	0.825178	86	0.165448	17	0.34357	26	0.180309	23	-1.86176	6.42952e-09	down	--	--	--	--	--	--	--	--	--	--	--	--	--
NewGene_11500	--	0.812576	62	0.71012	50	1.26117	89	1.68276	165	1.51965	134	1.91055	200	1.31146	1.67578e-09	up	--	--	--	--	--	--	--	--	--	--	--	hypothetical protein [Zea mays]	--
NewGene_11523	--	5.74027	187	4.59611	163	4.01774	184	1.60406	64	1.56213	66	1.21257	55	-1.55272	6.57693e-13	down	--	--	--	--	--	--	--	--	--	--	--	--	--
NewGene_11583	--	5.04381	102	3.16603	75	4.04958	119	1.22611	33	1.46665	42	1.31485	43	-1.33969	8.03486e-07	down	--	--	--	--	--	--	--	--	--	--	--	--	--
NewGene_11613	--	1.71717	170	1.42971	154	1.51839	211	0.514132	59	0.561397	61	0.440929	61	-1.5725	7.14348e-15	down	--	--	--	--	--	--	--	--	--	--	--	--	--
NewGene_11629	--	2.75655	135	2.09267	112	1.77134	122	0.649545	39	0.95704	61	0.646187	44	-1.39045	9.64205e-08	down	--	--	--	--	--	--	--	--	--	--	--	--	--
NewGene_11665	--	4.7341	55	5.2649	67	3.96359	65	1.48576	21	2.00494	30	1.96374	32	-1.19725	0.000268387	down	--	--	--	--	--	--	--	--	--	--	--	unknown [Zea mays]	--
NewGene_11674	--	2.06831	161	2.65218	225	2.36061	257	1.08042	102	0.944169	95	1.08541	117	-1.03731	4.37572e-09	down	--	--	--	--	--	--	--	--	--	--	--	--	--
NewGene_11675	LOC103653272	1.21549	135	0.986978	121	1.05736	183	0.548265	73	0.420055	55	0.328326	42	-1.35925	2.03869e-08	down	--	--	--	K14300|5.17e-56|pda:103721930|K14300 nuclear pore complex protein Nup133 | (RefSeq) LOW QUALITY PROTEIN: nuclear pore complex protein NUP133	RNA transport (ko03013)	--	--	Transposase family tnp2	--	S	Function unknown	uncharacterized protein LOC103653272 [Zea mays]	--
NewGene_11725	LOC105914279	2.73735	203	1.99013	160	2.51513	260	0.953455	87	0.917848	89	1.06665	111	-1.12551	1.44675e-09	down	--	--	Molecular Function: DNA binding (GO:0003677);;	--	--	--	--	BED zinc finger	--	L	Replication, recombination and repair	zinc finger BED domain-containing protein RICESLEEPER 2-like [Setaria italica]	molecular function: binding (GO:0005488)
NewGene_11735	--	3.12918	162	2.78595	188	2.8473	240	11.4644	790	12.1528	935	10.2341	861	2.12971	6.7159e-89	up	--	--	--	--	--	--	--	--	--	--	--	--	--
NewGene_11787	--	0.474437	13	0.386227	12	0.326346	13	1.10583	37	1.23166	44	1.46106	56	1.82434	1.48782e-05	up	--	--	--	--	--	--	--	--	--	--	--	--	--
NewGene_11841	--	0.991972	68	1.3511	101	1.2664	122	0.496116	41	0.286169	26	0.607338	58	-1.22072	2.73794e-05	down	--	--	Molecular Function: structural constituent of ribosome (GO:0003735);; Cellular Component: ribosome (GO:0005840);; Biological Process: translation (GO:0006412);; Biological Process: cellular amino acid metabolic process (GO:0006520);; Molecular Function: proton transmembrane transporter activity (GO:0015078);; Molecular Function: lyase activity (GO:0016829);; Cellular Component: proton-transportin…	--	--	--	--	--	--	--	--	40S ribosomal protein S4 [Zea mays]	molecular function: structural molecule activity (GO:0005198);; cellular component: intracellular (GO:0005622);; cellular component: cellular anatomical entity (GO:0110165);; biological process: metabolic process (GO:0008152);; biological process: cellular process (GO:0009987);; biological process: localization (GO:0051179);; molecular function: transporter activity (GO:0005215);; molecular funct…
NewGene_11845	--	1.20478	111	1.15343	113	2.13087	217	0.328483	40	0.560256	74	0.618401	77	-1.19058	1.68608e-06	down	--	--	--	--	--	--	--	--	--	--	--	--	--
NewGene_11878	--	1.13978	51	1.05533	47	0.966413	53	0.118452	7	0.452183	27	0.316705	19	-1.5444	0.000234543	down	--	--	--	--	--	--	--	--	--	S	Function unknown	zinc finger MYM-type protein 1-like [Aegilops tauschii subsp. tauschii]	--
NewGene_11892	--	0.315959	14	0.215437	11	0.251617	16	1.17351	62	1.22908	69	1.62173	98	2.46352	1.49507e-11	up	--	--	--	--	--	--	--	--	--	--	--	--	--
NewGene_12097	--	1.38776	52	1.07558	44	1.35863	72	0.33663	16	0.478718	23	0.290096	16	-1.60848	1.39534e-05	down	--	--	--	--	--	--	--	--	--	--	--	hypothetical protein Zm00014a_017187 [Zea mays]	--
NewGene_12103	--	0.533692	53	0.424767	47	0.407738	56	0.206978	24	0.152516	19	0.067211	10	-1.56467	9.47177e-05	down	--	--	--	--	--	--	--	--	--	--	--	--	--
NewGene_12105	--	1.68183	43	1.04865	29	1.16268	42	4.47286	137	5.00784	163	4.9076	172	2.03148	1.44098e-17	up	--	--	--	--	--	--	--	--	--	--	--	--	--
NewGene_12126	LOC109942309	0.092756	4	0.07189	4	0.115154	7	0.923276	45	1.48294	77	1.12784	63	3.62321	9.36638e-13	up	--	--	--	--	--	--	--	--	--	--	--	proline-rich protein 36-like [Zea mays]	--
NewGene_12145	--	1.82134	38	2.41735	55	2.27075	66	0.675306	17	0.011966	1	0.461682	14	-2.30078	0.0085793	down	--	--	--	--	--	--	--	--	--	--	--	--	--
NewGene_12156	--	0.881084	94	1.03124	107	0.902744	123	0.190842	27	0.315882	36	0.218527	36	-1.72441	6.55942e-11	down	--	--	--	--	--	--	--	--	--	--	--	--	--
NewGene_12267	--	1.47088	46	1.62626	55	1.22917	54	4.47174	168	3.83454	153	5.43482	234	1.81737	2.06675e-16	up	--	--	--	--	--	--	--	Putative gypsy type transposon	--	--	--	putative retrotransposon protein [Zea mays]	--
NewGene_12272	--	0.366859	24	0.367727	26	0.327763	30	0.615107	48	0.636431	53	0.705409	63	1.02044	0.0025006	up	--	--	--	--	--	--	--	--	--	--	--	--	--
NewGene_12363	--	2.71862	59	1.9248	45	1.91397	58	0.645011	17	0.47204	14	0.667577	20	-1.69367	8.64756e-06	down	--	--	--	--	--	--	--	--	--	--	--	hypothetical protein Zm00014a_001044 [Zea mays]	--
NewGene_12377	LOC103639206	5.65551	190	6.13122	222	5.04322	235	0.612882	26	0.934059	41	0.866095	41	-2.60353	8.39454e-32	down	--	--	--	--	--	--	--	--	--	--	--	hypothetical protein [Zea mays]	--
NewGene_12395	--	8.3451	264	7.80135	267	7.95357	353	3.21167	124	3.83257	157	3.34882	148	-1.05077	7.9086e-13	down	--	--	--	--	--	--	--	--	--	--	--	unknown [Zea mays]	--
NewGene_1244	LOC100502040	11.067	726	11.7531	793	12.2546	1021	4.51745	391	4.22443	385	3.84587	376	-1.14297	3.55909e-36	down	--	--	Biological Process: ribosomal small subunit assembly (GO:0000028);; Cellular Component: organellar ribosome (GO:0000313);; Cellular Component: organellar small ribosomal subunit (GO:0000314);; Molecular Function: molecular_function (GO:0003674);; Molecular Function: nucleic acid binding (GO:0003676);; Molecular Function: RNA binding (GO:0003723);; Molecular Function: structural constituent of rib…	--	--	--	--	--	--	J	Translation, ribosomal structure and biogenesis	uncharacterized protein LOC100502040 [Zea mays]	biological process: cellular process (GO:0009987);; cellular component: intracellular (GO:0005622);; cellular component: cellular anatomical entity (GO:0110165);; cellular component: protein-containing complex (GO:0032991);; molecular function: binding (GO:0005488);; molecular function: structural molecule activity (GO:0005198);; biological process: metabolic process (GO:0008152)
NewGene_12494	--	0.590706	34	0.4787	36	0.308638	30	1.17586	97	1.00641	75	0.793501	74	1.27661	3.22924e-05	up	--	--	--	--	--	--	--	--	--	--	--	hypothetical protein [Zea mays]	--
NewGene_12499	--	0.723205	31	0.827841	39	0.70851	43	0.096478	5	0.168779	10	0.235114	14	-1.98392	3.56532e-05	down	--	--	--	--	--	--	--	--	--	--	--	--	--
NewGene_12504	--	2.10081	49	2.18261	55	2.83627	92	1.02694	29	1.14256	34	1.02429	33	-1.01323	0.00131749	down	--	--	--	--	--	--	--	--	--	--	--	--	--
NewGene_12509	--	0.385114	47	0.292658	39	0.348921	59	0.577716	84	0.632119	98	0.673664	112	1.00942	7.0784e-05	up	--	--	--	--	--	--	--	--	--	--	--	hypothetical protein Zm00014a_026651 [Zea mays]	--
NewGene_12579	--	0.88763	75	0.858165	73	1.15454	135	0.374021	31	0.360026	33	0.525002	51	-1.28844	6.26869e-06	down	--	--	--	--	--	--	--	--	--	--	--	--	--
NewGene_12653	LOC103626742	2.4999	94	3.1141	127	2.18304	114	14.4366	651	9.93496	481	10.5612	546	2.31393	4.04786e-47	up	--	--	--	--	--	--	--	--	--	--	--	uncharacterized protein LOC103626742 [Zea mays]	--
NewGene_12657	--	0.479165	47	0.331007	35	0.471753	64	0.063512	8	0.053954	7	0.027107	4	-2.93217	3.72841e-09	down	--	--	--	--	--	--	--	--	--	--	--	--	--
NewGene_12662	--	6.92922	295	7.99644	379	6.03103	378	46.6067	2691	69.6773	3739	45.2954	2629	3.0927	3.08866e-46	up	--	--	--	--	--	--	--	--	--	--	--	hypothetical protein MTR_0021s0160 [Medicago truncatula]	--
NewGene_12663	LOC103626742	17.6378	723	17.0561	745	19.6829	1103	52.4577	2491	49.3123	2550	39.0187	2192	1.50399	3.25401e-30	up	--	--	--	--	--	--	--	--	--	--	--	uncharacterized protein LOC103626742 [Zea mays]	--
NewGene_12666	LOC103626742	2.2582	104	1.56915	79	2.68513	174	25.18	1399	30.8119	1820	25.8027	1646	3.78734	3.68589e-62	up	--	--	--	--	--	--	--	--	--	--	--	uncharacterized protein LOC103626742 [Zea mays]	--
NewGene_12676	--	0.968334	62	0.722823	55	0.985021	87	0.14446	7	0.131855	11	0.243885	24	-2.29611	5.3706e-09	down	--	--	--	--	--	--	--	--	--	--	--	hypothetical protein FGENESH_33 [Zea mays]	--
NewGene_12688	--	17.7415	361	17.7102	393	20.0211	571	2.41661	60	2.99424	79	2.81414	80	-2.59415	2.54394e-63	down	--	--	--	--	--	--	--	--	--	--	--	hypothetical protein SETIT_6G124000v2 [Setaria italica]	--
NewGene_12692	LOC103626742	0.63743	35	0.435785	36	0.537852	62	2.73141	242	1.87135	185	1.93405	191	2.23348	7.19325e-23	up	--	--	--	--	--	--	--	--	--	--	--	uncharacterized protein LOC103626742 [Zea mays]	--
NewGene_12693	LOC103626742	0.354092	29	0.447905	48	0.46046	51	1.2855	186	1.28701	149	1.73775	168	1.97734	2.6702e-17	up	--	--	--	--	--	--	--	--	--	--	--	uncharacterized protein LOC103626742 [Zea mays]	--
NewGene_12696	LOC103626742	0.470488	24	0.144095	8	0.230209	17	1.2079	75	0.676162	45	0.793601	57	1.83244	1.20188e-05	up	--	--	--	--	--	--	--	--	--	--	--	uncharacterized protein LOC103626742 [Zea mays]	--
NewGene_12697	--	2.3126	148	0.703918	49	2.75529	229	9.4018	676	8.94984	611	6.87394	597	2.18709	7.06224e-05	up	--	--	--	--	--	--	--	--	--	E	Amino acid transport and metabolism	unknown [Zea mays]	--
NewGene_12703	--	0	0	0	0	0.122177	5	1.94091	60	1.85217	61	1.56493	56	5.17561	6.89352e-12	up	--	--	--	--	--	--	--	--	--	--	--	hypothetical protein D1007_18162 [Hordeum vulgare]	--
NewGene_12722	--	0.442892	22	0.428883	23	0.701843	49	2.15688	128	2.50188	155	1.96667	132	2.16444	2.998e-16	up	--	--	--	--	--	--	--	--	--	E	Amino acid transport and metabolism	unknown [Zea mays]	--
NewGene_12724	--	1.25967	96	0.897125	73	1.19798	120	0.359206	35	0.418967	43	0.403476	46	-1.22902	4.8255e-06	down	--	--	--	--	--	--	--	--	--	--	--	--	--
NewGene_12771	--	0.568309	28	0.313007	15	0.454894	30	2.28819	124	1.49198	84	1.60983	92	2.04027	1.69595e-10	up	--	--	--	--	--	--	--	--	--	E	Amino acid transport and metabolism	unknown [Zea mays]	--
NewGene_12784	--	0.306574	35	0.357119	41	0.26342	41	2.11584	259	2.05107	254	1.37428	187	2.57731	6.77855e-29	up	--	--	--	--	--	--	--	--	--	S	Function unknown	hypothetical protein D1007_49429 [Hordeum vulgare]	--
NewGene_12786	--	0.29533	33	0.388662	47	0.268048	42	1.29452	172	0.958491	136	0.803148	123	1.81608	1.70138e-12	up	--	--	--	--	--	--	--	--	--	S	Function unknown	hypothetical protein CQW23_33532 [Capsicum baccatum]	--
NewGene_1287	--	0.272181	21	0.168048	17	0.219841	27	1.15501	118	0.901433	105	0.987507	125	2.41709	4.00832e-17	up	--	--	--	--	--	--	--	--	--	--	--	hypothetical protein Zm00014a_043299 [Zea mays]	--
NewGene_12925	--	0.592673	22	0.938054	37	0.51991	27	1.39615	61	1.22929	57	1.32833	67	1.08308	0.00122847	up	--	--	--	--	--	--	--	--	--	--	--	--	--
NewGene_12959	--	2.52085	114	2.51127	124	2.14702	136	0.883534	49	0.890901	52	0.834802	53	-1.2968	1.91711e-08	down	--	--	--	--	--	--	--	--	--	--	--	hypothetical protein Zm00014a_002162 [Zea mays]	--
NewGene_12968	LOC109939194	0.940686	165	0.743104	191	1.08999	266	3.71897	964	4.25899	1053	3.48549	1033	2.2958	1.13441e-119	up	--	--	--	--	--	--	--	--	--	--	--	unknown [Zea mays]	--
NewGene_13011	--	0.16911	7	0.184322	8	0.273021	16	2.1777	108	1.67583	86	1.11914	62	3.07682	2.9869e-14	up	--	--	--	--	--	--	--	--	--	--	--	hypothetical protein [Zea mays]	--
NewGene_13012	--	0.577808	22	0.071797	3	0.173992	9	1.33266	59	1.65167	78	1.44669	74	2.55111	0.000961426	up	--	--	--	--	--	--	--	--	--	--	--	--	--
NewGene_13022	--	0.731945	45	0.638659	45	0.5116	46	0.208632	16	0.213513	18	0.129218	12	-1.58465	0.000103176	down	--	--	--	--	--	--	--	--	--	--	--	--	--
NewGene_13033	--	0.349222	54	0.42662	72	0.455614	99	0.045872	10	0.067012	15	0.113599	26	-2.14304	2.64481e-09	down	--	--	Cellular Component: nucleosome (GO:0000786);; Molecular Function: DNA binding (GO:0003677);; Cellular Component: nucleus (GO:0005634);; Molecular Function: protein heterodimerization activity (GO:0046982);;	K11251|1.08e-67|zma:103643553|K11251 histone H2A | (RefSeq) probable histone H2A variant 3	--	[B]	Chromatin structure and dynamics	Core histone H2A/H2B/H3/H4	Probable histone H2A variant 3 OS=Oryza sativa subsp. japonica OX=39947 GN=Os03g0743400 PE=2 SV=1	B	Chromatin structure and dynamics	putative histone H2A variant 3 [Zea mays]	cellular component: protein-containing complex (GO:0032991);; molecular function: binding (GO:0005488);; cellular component: intracellular (GO:0005622);; cellular component: cellular anatomical entity (GO:0110165)
NewGene_13089	--	1.56726	59	1.95043	75	1.11612	66	0.699296	28	0.674623	27	0.7684	32	-1.22723	0.000123645	down	--	--	--	--	--	--	--	--	--	S	Function unknown	putative F-box protein [Zea mays]	--
NewGene_13104	--	0	0	0	0	0.197277	8	0.87867	42	0.902455	41	1.83582	73	4.46581	0.00211675	up	--	--	--	--	--	--	--	--	--	--	--	--	--
NewGene_13169	--	1.42026	153	1.23542	150	1.10726	175	0.389058	59	0.301679	49	0.447438	73	-1.422	3.66723e-11	down	--	--	--	--	--	--	--	--	--	--	--	--	--
NewGene_1320	--	1.64612	76	0.905587	47	1.51506	98	0.539491	32	0.482057	30	0.535474	36	-1.17246	0.000225848	down	--	--	--	--	--	--	--	--	--	--	--	hypothetical protein ZEAMMB73_Zm00001d036102 [Zea mays]	--
NewGene_13204	--	0.789467	50	0.7391	51	0.881728	78	3.98019	302	4.04152	326	4.24592	370	2.47739	1.20987e-47	up	--	--	--	--	--	--	--	--	--	--	--	--	--
NewGene_13288	--	2.62756	57	2.40157	55	2.70954	81	0.691131	18	0.968661	27	1.01108	31	-1.35206	4.22189e-05	down	--	--	--	--	--	--	--	--	--	--	--	hypothetical protein [Zea mays]	--
NewGene_13297	LOC103649274	0	0	0.125247	7	0.056211	4	1.23542	74	1.68248	107	1.79452	123	4.77696	8.24023e-20	up	--	--	Molecular Function: hydrolase activity, acting on ester bonds (GO:0016788);;	K22503|5.59e-62|lsv:111885850|K22503 aspartyl-tRNA synthetase [EC:6.1.1.12] | (RefSeq) aspartate--tRNA ligase 2, cytoplasmic-like	Aminoacyl-tRNA biosynthesis (ko00970)	--	--	Plant transposon protein	--	S	Function unknown	protein ALP1-like [Zea mays]	molecular function: catalytic activity (GO:0003824)
NewGene_133	--	1.05749	115	0.85145	93	0.839228	131	0.338637	31	0.375071	57	0.252485	36	-1.46499	8.03603e-08	down	--	--	Molecular Function: protein serine/threonine kinase activity (GO:0004674);; Molecular Function: ATP binding (GO:0005524);; Cellular Component: integral component of membrane (GO:0016021);;	--	--	--	--	D-mannose binding lectin	S-locus-specific glycoprotein S6 OS=Brassica oleracea OX=3712 GN=SLSG PE=2 SV=2	T	Signal transduction mechanisms	Receptor-like serine/threonine-protein kinase SD1-8 [Zea mays]	biological process: metabolic process (GO:0008152);; biological process: cellular process (GO:0009987);; molecular function: catalytic activity (GO:0003824);; molecular function: binding (GO:0005488);; cellular component: cellular anatomical entity (GO:0110165)
NewGene_13311	--	1.02862	45	1.62729	69	1.59437	96	0.305285	17	0.441227	23	0.30607	19	-1.81336	1.94639e-07	down	--	--	--	--	--	--	--	--	--	--	--	--	--
NewGene_13387	--	0	0	0	0	0	0	1.21134	82	1.38153	92	0.951759	73	8.79159	1.46248e-12	up	--	--	--	--	--	--	--	--	--	--	--	--	--
NewGene_13390	--	1.61424	87	2.09492	122	2.0843	151	0.318468	22	0.339099	24	0.462194	35	-2.15316	7.32725e-15	down	--	--	--	--	--	--	--	--	--	--	--	hypothetical protein ZEAMMB73_Zm00001d035910 [Zea mays]	--
NewGene_13406	LOC103644114	3.86297	94	4.47614	119	4.27253	146	27.8517	817	26.1595	816	28.3756	956	2.84585	9.09187e-134	up	--	--	--	--	--	--	--	--	--	--	--	vegetative cell wall protein gp1-like [Zea mays]	--
NewGene_13419	--	0.816979	53	0.945038	68	1.19607	109	0.354149	27	0.392712	32	0.462078	40	-1.20087	8.2589e-05	down	--	--	Cellular Component: integral component of membrane (GO:0016021);;	--	--	--	--	--	--	--	--	unknown [Zea mays]	cellular component: cellular anatomical entity (GO:0110165)
NewGene_13425	LOC103644154	12.2347	673	13.4575	806	15.0748	1161	3.29646	219	3.61443	255	3.84082	293	-1.77682	6.30979e-63	down	--	--	Cellular Component: nucleus (GO:0005634);; Biological Process: regulation of transcription, DNA-templated (GO:0006355);; Molecular Function: zinc ion binding (GO:0008270);; Molecular Function: sequence-specific DNA binding (GO:0043565);;	K21630|6.65e-29|cmos:111453155|K21630 GATA-type zinc finger protein 1 | (RefSeq) GATA transcription factor 6-like	--	[K]	Transcription	GATA zinc finger	GATA transcription factor 4 OS=Arabidopsis thaliana OX=3702 GN=GATA4 PE=2 SV=1	K	Transcription	GATA transcription factor 2-like [Zea mays]	cellular component: intracellular (GO:0005622);; cellular component: cellular anatomical entity (GO:0110165);; biological process: biological regulation (GO:0065007);; molecular function: binding (GO:0005488)
NewGene_13429	LOC109939635	3.2669	54	3.44505	62	3.68692	85	0.848941	17	1.18859	25	1.19335	28	-1.52495	3.81638e-06	down	--	--	Cellular Component: integral component of membrane (GO:0016021);; Molecular Function: metal ion transmembrane transporter activity (GO:0046873);;	--	--	--	--	--	--	--	--	fe(2+) transport protein 1 [Zea mays]	cellular component: cellular anatomical entity (GO:0110165);; biological process: cellular process (GO:0009987);; biological process: localization (GO:0051179);; molecular function: transporter activity (GO:0005215)
NewGene_13459	--	1.14731	40	0.835932	32	1.24624	60	1.89086	79	2.32833	103	2.13191	102	1.10803	3.36984e-05	up	--	--	--	--	--	--	--	--	--	--	--	--	--
NewGene_1346	--	0.646522	6	0.217735	3	0.203891	3	3.34096	38	4.52207	54	3.8136	49	3.52625	4.75547e-10	up	--	--	--	--	--	--	--	--	--	--	--	--	--
NewGene_13471	--	4.01842	391	3.95734	408	3.22613	452	1.27312	143	1.31424	164	1.27956	164	-1.42886	3.41618e-26	down	--	--	--	--	--	--	--	--	--	--	--	unknown [Zea mays]	--
NewGene_13516	--	1.23717	24	1.88577	38	0.540008	16	4.88858	109	3.97162	93	4.45836	114	1.97231	8.98556e-10	up	--	--	--	--	--	--	--	--	--	--	--	--	--
NewGene_13521	--	0	0	0.086197	5	0	0	1.35206	72	1.52216	86	1.94695	118	5.70707	1.86018e-06	up	--	--	--	--	--	--	--	--	--	--	--	--	--
NewGene_13544	--	0.319518	37	0.282484	36	0.362912	58	1.06064	146	1.09428	160	1.215	169	1.8602	7.09851e-17	up	--	--	--	K02995|2.49e-47|adu:107464504|K02995 small subunit ribosomal protein S8e | (RefSeq) 40S ribosomal protein S8	Ribosome (ko03010)	--	--	Protein of unknown function (DUF 659)	--	S	Function unknown	uncharacterized protein C2845_PM17G09330 [Panicum miliaceum]	--
NewGene_13552	--	0.369991	8	1.32821	24	0.258349	7	2.53963	46	2.67174	52	1.89288	49	1.86955	5.61312e-05	up	--	--	--	--	--	--	--	--	--	--	--	--	--
NewGene_13557	LOC103644340	4.93071	156	3.99894	143	4.57616	201	1.31944	49	1.61861	67	1.42792	65	-1.47571	1.40168e-12	down	--	--	Molecular Function: microfilament motor activity (GO:0000146);; Molecular Function: nucleotide binding (GO:0000166);; Biological Process: mitotic cell cycle (GO:0000278);; Biological Process: mitotic cytokinesis (GO:0000281);; Biological Process: response to reactive oxygen species (GO:0000302);; Biological Process: cytokinesis (GO:0000910);; Cellular Component: phagocytic cup (GO:0001891);; Cell…	K10357|9.74e-70|zma:103625885|K10357 myosin V | (RefSeq) myosin-12 isoform X1	--	[Z]	Cytoskeleton	--	Myosin-12 OS=Arabidopsis thaliana OX=3702 GN=XI-F PE=2 SV=1	Z	Cytoskeleton	myosin-12 [Zea mays]	molecular function: catalytic activity (GO:0003824);; molecular function: binding (GO:0005488);; biological process: cellular process (GO:0009987);; biological process: response to stimulus (GO:0050896);; cellular component: cellular anatomical entity (GO:0110165);; cellular component: intracellular (GO:0005622);; biological process: locomotion (GO:0040011);; biological process: biological regula…
NewGene_13577	--	1.4862	78	1.36851	78	1.3515	99	2.66047	164	2.98606	200	2.33519	169	1.05667	3.92754e-08	up	--	--	--	--	--	--	--	--	--	--	--	--	--
NewGene_13690	--	0.593353	38	0.691238	48	0.533535	44	1.42183	111	1.36238	114	0.803901	73	1.18905	3.49042e-05	up	--	--	Molecular Function: RNA binding (GO:0003723);; Molecular Function: structural constituent of ribosome (GO:0003735);; Biological Process: translation (GO:0006412);; Cellular Component: cytosolic small ribosomal subunit (GO:0022627);;	--	--	--	--	--	--	J	Translation, ribosomal structure and biogenesis	Putative ribosomal protein S4 (RPS4A) family protein [Zea mays]	molecular function: binding (GO:0005488);; molecular function: structural molecule activity (GO:0005198);; biological process: metabolic process (GO:0008152);; biological process: cellular process (GO:0009987);; cellular component: intracellular (GO:0005622);; cellular component: protein-containing complex (GO:0032991);; cellular component: cellular anatomical entity (GO:0110165)
NewGene_13742	LOC103651491	4.14788	107	2.9407	83	3.72815	135	1.74436	55	1.18751	40	1.67837	60	-1.07393	2.63346e-05	down	--	--	--	--	--	--	--	--	--	S	Function unknown	uncharacterized protein LOC103651491 [Zea mays]	--
NewGene_13749	LOC109944131	0.588508	53	0.520941	52	0.546788	72	0.206433	24	0.09769	13	0.236103	30	-1.41034	8.84884e-05	down	--	--	Cellular Component: nucleus (GO:0005634);; Biological Process: regulation of transcription, DNA-templated (GO:0006355);; Molecular Function: zinc ion binding (GO:0008270);;	K17604|7.26e-31|brp:103841834|K17604 zinc finger SWIM domain-containing protein 3 | (RefSeq) protein FAR1-RELATED SEQUENCE 5 isoform X1	--	--	--	MULE transposase domain	--	S	Function unknown	protein FAR-RED IMPAIRED RESPONSE 1-like [Zea mays]	cellular component: intracellular (GO:0005622);; cellular component: cellular anatomical entity (GO:0110165);; biological process: biological regulation (GO:0065007);; molecular function: binding (GO:0005488)
NewGene_13818	--	0.784511	36	0.329392	16	0.44943	34	1.68332	99	2.30746	122	1.72862	119	1.96776	1.35119e-11	up	--	--	Molecular Function: glutamate-cysteine ligase activity (GO:0004357);; Biological Process: glutathione biosynthetic process (GO:0006750);;	--	--	--	--	--	--	--	--	Glutamate--cysteine ligase chloroplastic [Zea mays]	molecular function: catalytic activity (GO:0003824);; biological process: metabolic process (GO:0008152);; biological process: cellular process (GO:0009987)
NewGene_1382	LOC109940849	1.55624	79	1.36216	75	1.42524	101	0.694265	43	0.484926	32	0.455352	32	-1.25492	1.12466e-05	down	--	--	Molecular Function: DNA binding (GO:0003677);;	--	--	[L]	Replication, recombination and repair	Domain of unknown function (DUF4413)	Zinc finger BED domain-containing protein RICESLEEPER 2 OS=Oryza sativa subsp. japonica OX=39947 GN=Os03g0733400 PE=2 SV=1	S	Function unknown	zinc finger BED domain-containing protein RICESLEEPER 2-like [Zea mays]	molecular function: binding (GO:0005488)
NewGene_13829	--	0.977516	42	1.12352	52	1.21543	73	0.346579	18	0.372159	21	0.281963	17	-1.56569	1.74971e-05	down	--	--	--	--	--	--	--	--	--	--	--	hypothetical protein ZEAMMB73_Zm00001d045824 [Zea mays]	--
NewGene_13832	--	3.92211	207	3.35669	193	3.88337	287	12.1082	770	11.3043	764	11.6126	848	1.7913	3.64004e-69	up	--	--	--	--	--	--	--	--	--	--	--	--	--
NewGene_13867	--	0.956391	77	1.09985	95	1.08047	140	0.217149	21	0.421949	45	0.539031	59	-1.32212	7.38237e-06	down	--	--	--	--	--	--	--	--	--	--	--	hypothetical protein FGENESH_33 [Zea mays]	--
NewGene_13899	LOC100277400	3.97277	326	4.18452	366	4.15921	484	0.296664	30	0.265198	31	0.289851	34	-3.63159	1.22053e-77	down	--	--	Cellular Component: integral component of membrane (GO:0016021);;	K09648|2.43e-16|pavi:110762209|K09648 mitochondrial inner membrane protease subunit 2 [EC:3.4.21.-] | (RefSeq) uncharacterized protein LOC110762209 isoform X1	Protein export (ko03060)	--	--	--	--	--	--	uncharacterized protein LOC100277400 [Zea mays]	cellular component: cellular anatomical entity (GO:0110165)
NewGene_13916	--	1.98862	41	1.55006	35	0.988131	29	6.59241	163	5.67288	149	5.44686	154	2.1199	5.59989e-17	up	--	--	--	--	--	--	--	--	--	--	--	--	--
NewGene_13935	--	6.56098	403	5.72496	388	5.38849	471	2.54938	193	2.12173	173	2.46666	205	-1.15996	5.55543e-19	down	--	--	Cellular Component: integral component of membrane (GO:0016021);;	K20102|2.13e-12|bdi:100846631|K20102 YTH domain-containing family protein | (RefSeq) uncharacterized protein LOC100846631 isoform X1	--	--	--	--	--	S	Function unknown	hypothetical protein Zm00014a_016982 [Zea mays]	cellular component: cellular anatomical entity (GO:0110165)
NewGene_13975	--	2.64868	98	2.24732	90	2.60251	121	13.9294	573	10.7084	466	11.6272	540	2.34889	1.27896e-58	up	--	--	--	--	--	--	--	--	--	--	--	--	--
NewGene_13985	--	0.425843	19	0.32897	16	0.39987	24	1.18868	61	1.30408	71	1.35257	80	1.83575	4.0166e-08	up	--	--	--	--	--	--	--	--	--	--	--	--	--
NewGene_13991	--	0.513332	15	0.692984	22	0.488401	20	1.73231	61	1.52312	57	1.20927	49	1.54503	2.80801e-05	up	--	--	--	--	--	--	--	--	--	--	--	--	--
NewGene_14004	--	4.09888	138	3.8606	142	4.16872	196	0.848033	35	1.14884	50	1.32551	62	-1.70472	2.64481e-14	down	--	--	Molecular Function: nucleic acid binding (GO:0003676);;	--	--	--	--	--	--	--	--	Nucleolin 2 [Zea mays]	molecular function: binding (GO:0005488)
NewGene_14006	LOC100383881	0.818401	34	0.937681	40	1.20824	75	0.507784	27	0.550481	28	0.274825	16	-1.02842	0.00853305	down	--	--	--	--	--	--	--	--	--	--	--	uncharacterized protein LOC100383881 [Zea mays]	--
NewGene_14062	--	1.14367	33	1.48028	47	1.85343	75	0.683131	24	0.368922	14	0.693125	28	-1.20859	0.00177057	down	--	--	--	--	--	--	--	--	--	--	--	--	--
NewGene_14128	--	0	0	0.358674	6	0	0	3.70431	62	3.2165	57	3.90886	75	4.92799	0.000690072	up	--	--	Molecular Function: peroxidase activity (GO:0004601);; Biological Process: response to oxidative stress (GO:0006979);; Molecular Function: heme binding (GO:0020037);; Biological Process: hydrogen peroxide catabolic process (GO:0042744);; Molecular Function: metal ion binding (GO:0046872);;	K00430|4.15e-62|zma:103642599|K00430 peroxidase [EC:1.11.1.7] | (RefSeq) LOW QUALITY PROTEIN: peroxidase 5	Phenylpropanoid biosynthesis (ko00940)	--	--	Peroxidase	Peroxidase 18 OS=Arabidopsis thaliana OX=3702 GN=PER18 PE=3 SV=1	Q	Secondary metabolites biosynthesis, transport and catabolism	Peroxidase 5 [Zea mays]	biological process: metabolic process (GO:0008152);; biological process: cellular process (GO:0009987);; biological process: response to stimulus (GO:0050896);; biological process: detoxification (GO:0098754);; molecular function: catalytic activity (GO:0003824);; molecular function: antioxidant activity (GO:0016209);; molecular function: binding (GO:0005488)
NewGene_14134	--	0.76605	27	0.90384	29	1.03452	48	2.32107	91	2.6264	112	2.38467	106	1.57875	4.1079e-09	up	--	--	--	--	--	--	--	--	--	--	--	--	--
NewGene_14163	--	0.195908	7	0.089468	4	0.230159	12	1.84912	79	1.64379	75	1.57449	78	3.34504	1.79045e-15	up	--	--	--	--	--	--	--	--	--	--	--	--	--
NewGene_14215	LOC100194001	2.78462	111	3.89237	170	2.86409	171	1.37956	67	1.44827	71	1.62349	82	-1.04856	9.36149e-07	down	--	--	Cellular Component: integral component of membrane (GO:0016021);;	--	--	--	--	--	--	--	--	unknown [Zea mays]	cellular component: cellular anatomical entity (GO:0110165)
NewGene_14232	--	0	0	0.029698	3	0	0	0.568005	51	0.822097	78	0.695111	71	6.04172	4.09872e-11	up	--	--	--	--	--	--	--	--	--	--	--	unknown [Zea mays]	--
NewGene_14287	--	0.233854	24	0.399781	44	0.183254	32	2.0576	261	2.38851	327	2.25931	320	3.167	1.68519e-49	up	--	--	Molecular Function: nucleic acid binding (GO:0003676);; Molecular Function: zinc ion binding (GO:0008270);;	--	--	--	--	Zinc knuckle	--	--	--	Ji4 putative gag protein [Zea diploperennis]	molecular function: binding (GO:0005488)
NewGene_14288	--	0.074413	5	0.137772	9	0.110279	9	1.47693	102	1.39711	102	1.25702	99	3.71922	4.6891e-21	up	--	--	--	--	--	--	--	--	--	--	--	hypothetical protein [Zea mays]	--
NewGene_14386	--	2.05405	20	1.35932	14	1.79808	24	7.69336	88	8.11923	98	8.24366	108	2.33386	3.77055e-14	up	--	--	--	--	--	--	--	--	--	--	--	--	--
NewGene_1439	LOC100304227	0.174181	9	0.064788	5	0.061854	4	1.14186	83	1.17882	82	0.982981	67	3.66761	1.27302e-15	up	--	--	--	K14400|2.05e-22|aof:109844760|K14400 pre-mRNA cleavage complex 2 protein Pcf11 | (RefSeq) LOW QUALITY PROTEIN: uncharacterized protein LOC109844760	mRNA surveillance pathway (ko03015)	--	--	Plant mobile domain	--	--	--	uncharacterized protein LOC100304227 isoform X2 [Zea mays]	--
NewGene_14423	LOC103642793	2.33463	38	3.29212	58	2.58455	59	0.965944	19	0.930505	20	1.19686	27	-1.24347	0.000650305	down	--	--	Molecular Function: threonine-tRNA ligase activity (GO:0004829);; Molecular Function: ATP binding (GO:0005524);; Cellular Component: cytoplasm (GO:0005737);; Biological Process: threonyl-tRNA aminoacylation (GO:0006435);;	--	--	--	--	--	--	O	Posttranslational modification, protein turnover, chaperones	AP-1 complex subunit gamma-2 [Zea mays]	molecular function: catalytic activity (GO:0003824);; molecular function: binding (GO:0005488);; cellular component: cellular anatomical entity (GO:0110165);; biological process: metabolic process (GO:0008152);; biological process: cellular process (GO:0009987)
NewGene_1445	--	0.815084	30	0.94189	37	0.983889	47	0.442522	19	0.342803	16	0.174861	9	-1.35992	0.00221205	down	--	--	--	--	--	--	--	--	--	--	--	--	--
NewGene_14461	--	0.837127	60	0.819357	64	1.03462	104	0.210416	19	0.402004	37	0.222034	22	-1.53362	3.34408e-06	down	--	--	--	--	--	--	--	--	--	--	--	--	--
NewGene_14512	--	1.27324	40	1.03404	36	1.40912	62	0.360312	14	0.261221	11	0.102231	5	-2.17896	2.3631e-06	down	--	--	--	--	--	--	--	--	--	--	--	--	--
NewGene_14517	--	2.34164	195	2.34024	221	2.2265	254	0.710928	71	1.23881	108	0.808923	101	-1.2741	1.5366e-12	down	[J]	Translation, ribosomal structure and biogenesis	Molecular Function: ATP binding (GO:0005524);; Molecular Function: ATPase activity (GO:0016887);;	K06174|5.34e-45|bdi:100829978|K06174 ATP-binding cassette, sub-family E, member 1 | (RefSeq) ABC transporter E family member 2 isoform X1	--	[A]	RNA processing and modification	--	ABC transporter E family member 2 OS=Arabidopsis thaliana OX=3702 GN=ABCE2 PE=2 SV=1	D	Cell cycle control, cell division, chromosome partitioning	hypothetical protein BHE74_00008662 [Ensete ventricosum]	molecular function: binding (GO:0005488);; molecular function: catalytic activity (GO:0003824)
NewGene_14528	--	2.78178	107	1.25222	57	1.62838	89	1.03592	46	0.564801	31	0.396179	22	-1.37134	9.25533e-05	down	--	--	--	--	--	--	--	--	--	--	--	--	--
NewGene_14530	--	0.80458	40	1.55218	83	1.57346	108	0.215164	13	0.321443	21	0.599112	41	-1.61582	2.13755e-05	down	--	--	--	--	--	--	--	--	--	--	--	--	--
NewGene_14539	LOC100274381	7.63976	1392	8.47092	1654	7.76464	2058	3.42755	657	3.36623	744	4.47285	823	-1.20407	4.74801e-69	down	--	--	Molecular Function: molecular_function (GO:0003674);; Molecular Function: catalytic activity (GO:0003824);; Molecular Function: ubiquitin-protein transferase activity (GO:0004842);; Molecular Function: binding (GO:0005488);; Molecular Function: protein binding (GO:0005515);; Cellular Component: cellular_component (GO:0005575);; Cellular Component: intracellular (GO:0005622);; Cellular Component: …	K10581|7.05e-131|sbi:8074577|K10581 ubiquitin-conjugating enzyme E2 O [EC:2.3.2.24] | (RefSeq) probable ubiquitin-conjugating enzyme E2 23	Ubiquitin mediated proteolysis (ko04120)	[O]	Posttranslational modification, protein turnover, chaperones	Ubiquitin-conjugating enzyme	Probable ubiquitin-conjugating enzyme E2 24 OS=Arabidopsis thaliana OX=3702 GN=UBC24 PE=1 SV=1	O	Posttranslational modification, protein turnover, chaperones	unknown [Zea mays]	molecular function: catalytic activity (GO:0003824);; molecular function: binding (GO:0005488);; cellular component: intracellular (GO:0005622);; cellular component: cellular anatomical entity (GO:0110165);; biological process: metabolic process (GO:0008152);; biological process: cellular process (GO:0009987);; biological process: localization (GO:0051179);; biological process: response to stimul…
NewGene_14559	--	0.189198	13	0.172278	14	0.091772	7	0.815761	56	0.935668	77	0.807509	63	2.4872	1.07341e-09	up	--	--	--	--	--	--	--	--	--	--	--	--	--
NewGene_14563	--	0.617093	60	1.00889	69	1.19554	95	0.326063	26	0.179394	20	0.254661	26	-1.63346	2.3312e-07	down	--	--	--	--	--	--	--	--	--	--	--	hypothetical protein ZEAMMB73_Zm00001d037758 [Zea mays]	--
NewGene_14573	--	0.789622	43	1.14433	69	0.870028	71	0.399154	29	0.536957	35	0.311238	24	-1.05484	0.00173433	down	--	--	--	--	--	--	--	--	--	--	--	--	--
NewGene_1458	--	2.41607	215	2.03335	197	1.7986	224	7.15771	766	8.63787	983	8.32897	1023	2.10038	1.16771e-74	up	--	--	--	--	--	--	--	--	--	--	--	hypothetical protein Zm00014a_028468 [Zea mays]	--
NewGene_14583	LOC100304388	14.4585	271	13.3091	272	12.7428	342	24.7953	610	26.0116	689	23.9533	642	1.12484	7.00415e-27	up	--	--	Biological Process: cell surface receptor signaling pathway (GO:0007166);;	K17302|3.60e-24|ats:109787206|K17302 coatomer subunit beta' | (RefSeq) uncharacterized protein LOC109787206	--	--	--	--	--	U	Intracellular trafficking, secretion, and vesicular transport	uncharacterized protein LOC100304388 [Zea mays]	biological process: cellular process (GO:0009987);; biological process: signaling (GO:0023052);; biological process: response to stimulus (GO:0050896);; biological process: biological regulation (GO:0065007)
NewGene_14608	LOC109940843	1.09768	74	0.886373	65	1.27305	120	0.359081	30	0.252823	22	0.159016	15	-1.92523	7.58043e-09	down	--	--	Cellular Component: mitochondrion (GO:0005739);; Cellular Component: lipid droplet (GO:0005811);; Cellular Component: plasma membrane (GO:0005886);; Biological Process: glycolipid biosynthetic process (GO:0009247);; Molecular Function: oxidoreductase activity (GO:0016491);;	--	--	--	--	--	--	S	Function unknown	uncharacterized protein LOC109940843 [Zea mays]	cellular component: intracellular (GO:0005622);; cellular component: cellular anatomical entity (GO:0110165);; biological process: metabolic process (GO:0008152);; biological process: cellular process (GO:0009987);; molecular function: catalytic activity (GO:0003824)
NewGene_14638	--	0.272686	7	0.425284	12	0.327127	12	3.98408	122	4.40183	143	3.00935	106	3.58324	6.29163e-24	up	--	--	--	--	--	--	--	--	--	--	--	--	--
NewGene_1511	LOC100284418	0.838864	24	0.557042	18	0.558191	23	9.0152	307	9.80311	356	10.0965	396	4.01218	1.05461e-69	up	[O]	Posttranslational modification, protein turnover, chaperones	Molecular Function: structural constituent of ribosome (GO:0003735);; Cellular Component: ribosome (GO:0005840);; Biological Process: translation (GO:0006412);;	K02927|1.16e-66|zma:100284418|K02927 ubiquitin-large subunit ribosomal protein L40e | (RefSeq) uncharacterized protein LOC100284418	Ribosome (ko03010);; Ubiquitin mediated proteolysis (ko04120)	[J]	Translation, ribosomal structure and biogenesis	Ubiquitin family	Ubiquitin-60S ribosomal protein L40 OS=Chlamydomonas reinhardtii OX=3055 GN=UBI1 PE=1 SV=1	J	Translation, ribosomal structure and biogenesis	Ubiquitin-60S ribosomal protein L40-like [Zea mays]	molecular function: structural molecule activity (GO:0005198);; cellular component: intracellular (GO:0005622);; cellular component: cellular anatomical entity (GO:0110165);; biological process: metabolic process (GO:0008152);; biological process: cellular process (GO:0009987)
NewGene_1558	--	1.74221	54	2.02257	68	2.33533	100	0.393692	15	0.308839	13	0.36415	16	-2.32184	7.99619e-11	down	--	--	--	--	--	--	--	--	--	--	--	--	--
NewGene_1565	--	2.00977	119	2.25393	127	1.90888	166	0.852339	56	0.89457	63	0.843617	74	-1.10205	2.11801e-07	down	[T]	Signal transduction mechanisms	Molecular Function: protein kinase activity (GO:0004672);; Molecular Function: ATP binding (GO:0005524);;	K13412|1.66e-40|dosa:Os03t0788500-01|K13412 calcium-dependent protein kinase [EC:2.7.11.1] | (RefSeq) Os03g0788500, CDPK10, CALCIUM-DEPENDENT_PROTEIN_KINASE_10; Similar to Calcium-dependent protein kinase 2.	Plant-pathogen interaction (ko04626)	[T]	Signal transduction mechanisms	Protein kinase domain	Calcium-dependent protein kinase 10 OS=Oryza sativa subsp. japonica OX=39947 GN=CPK10 PE=2 SV=1	T	Signal transduction mechanisms	calcium-dependent kinase family protein [Zea mays]	biological process: metabolic process (GO:0008152);; biological process: cellular process (GO:0009987);; molecular function: catalytic activity (GO:0003824);; molecular function: binding (GO:0005488)
NewGene_1575	LOC103647761	1.29421	25	1.756	34	1.52886	42	9.49198	218	9.4307	230	7.67042	198	2.68142	1.27998e-32	up	--	--	--	--	--	--	--	--	--	--	--	uncharacterized protein LOC103647761 [Zea mays]	--
NewGene_1611	--	68.892	2438	75.4981	2909	73.766	3657	14.7926	632	15.8243	719	16.8072	825	-2.05393	8.36091e-229	down	--	--	--	--	--	--	--	--	--	--	--	--	--
NewGene_1618	LOC100273994	3.70898	99	3.98984	110	2.45957	107	1.89663	55	1.00981	28	1.57	51	-1.26119	6.53994e-06	down	--	--	--	--	--	--	--	--	--	--	--	PLASMODESMATA CALLOSE-BINDING PROTEIN 2, partial [Zea mays]	--
NewGene_1655	--	2.05098	155	1.73937	153	1.32025	160	0.646418	51	0.708354	60	0.841796	72	-1.38514	2.15857e-10	down	--	--	--	--	--	--	--	--	--	--	--	--	--
NewGene_1694	--	1.1491	16	0.912752	14	1.72116	32	2.68724	43	2.3165	40	2.98354	55	1.17212	0.00268993	up	--	--	--	--	--	--	--	--	--	--	--	--	--
NewGene_1698	--	2.46765	189	2.33497	195	2.62751	276	0.544827	51	0.364702	36	0.332787	36	-2.41833	2.06442e-29	down	--	--	Molecular Function: catalytic activity (GO:0003824);; Biological Process: lipid metabolic process (GO:0006629);; Cellular Component: integral component of membrane (GO:0016021);; Molecular Function: metal ion binding (GO:0046872);;	--	--	--	--	--	--	--	--	putative mitochondrial-processing peptidase subunit beta, mitochondrial [Zea mays]	molecular function: catalytic activity (GO:0003824);; biological process: metabolic process (GO:0008152);; cellular component: cellular anatomical entity (GO:0110165);; molecular function: binding (GO:0005488)
NewGene_1706	--	0.116185	4	0.053458	2	0	0	1.23647	51	1.4251	63	0.974294	47	4.71767	1.89478e-11	up	--	--	--	--	--	--	--	--	--	--	--	--	--
NewGene_1717	--	1.96601	564	1.81338	537	1.84139	726	0.28547	70	0.16067	61	0.199719	63	-3.24228	6.81029e-106	down	--	--	--	--	--	--	--	--	--	--	--	Cinful1 polyprotein [Zea mays]	--
NewGene_1733	LOC100192530	1.06334	91	1.15821	82	1.0294	140	0.101224	12	0.15413	22	0.291601	36	-2.16702	9.07026e-12	down	--	--	--	--	--	--	--	--	--	--	--	F-box protein [Zea mays]	--
NewGene_1782	LOC109944640	1.39114	128	1.22672	130	1.39467	195	0.011375	2	0.015356	3	0	0	-6.49594	5.05858e-21	down	--	--	Molecular Function: nucleic acid binding (GO:0003676);; Molecular Function: zinc ion binding (GO:0008270);;	--	--	--	--	Retroviral aspartyl protease	--	L	Replication, recombination and repair	uncharacterized protein LOC109944640 [Zea mays]	molecular function: binding (GO:0005488)
NewGene_1812	--	0.636444	51	1.25926	88	1.12967	95	0.318223	31	0.35165	36	0.279703	32	-1.2369	4.9111e-05	down	--	--	--	--	--	--	--	--	--	--	--	hypothetical protein ZEAMMB73_Zm00001d019584 [Zea mays]	--
NewGene_1873	--	0.265082	23	0.260927	25	0.372406	45	0.541693	57	0.491179	55	0.613996	74	1.01174	0.00185301	up	--	--	--	--	--	--	--	--	--	--	--	--	--
NewGene_1874	--	3.84205	89	4.12118	105	4.58628	149	1.04182	29	1.85952	56	2.01041	66	-1.18832	7.18899e-06	down	--	--	--	--	--	--	--	--	--	--	--	--	--
NewGene_1925	--	3.12074	81	3.95076	101	2.9055	101	0.711343	26	1.27574	42	0.908113	35	-1.4779	1.57584e-07	down	--	--	Molecular Function: kinase activity (GO:0016301);;	--	--	--	--	--	--	L	Replication, recombination and repair	CAI-1 autoinducer sensor kinase/phosphatase cqsS isoform 1 [Zea mays]	molecular function: catalytic activity (GO:0003824)
NewGene_1971	--	0.07484	9	0.082579	11	0.037166	6	0.701134	97	1.55704	229	0.830339	132	4.10964	1.83049e-24	up	--	--	--	--	--	--	--	--	--	--	--	hypothetical protein Zm00014a_035008 [Zea mays]	--
NewGene_2010	LOC103649739	0.379247	18	0.169174	9	0.220199	15	0.965374	54	1.18714	71	1.00093	64	2.14942	2.41082e-08	up	--	--	Molecular Function: hydrolase activity, acting on ester bonds (GO:0016788);;	K22503|2.31e-83|lsv:111885850|K22503 aspartyl-tRNA synthetase [EC:6.1.1.12] | (RefSeq) aspartate--tRNA ligase 2, cytoplasmic-like	Aminoacyl-tRNA biosynthesis (ko00970)	--	--	Plant transposon protein	--	S	Function unknown	protein ALP1-like [Zea mays]	molecular function: catalytic activity (GO:0003824)
NewGene_202	LOC103631863	1.18092	46	1.74997	74	1.24682	68	0.559454	27	0.180404	9	0.273912	15	-1.88257	2.80507e-06	down	--	--	Cellular Component: plasma membrane (GO:0005886);; Molecular Function: ligand-gated ion channel activity (GO:0015276);; Cellular Component: integral component of membrane (GO:0016021);; Molecular Function: signaling receptor activity (GO:0038023);;	K05387|7.90e-54|zma:103631863|K05387 glutamate receptor, ionotropic, plant | (RefSeq) glutamate receptor 3.4	--	[PET]	Inorganic ion transport and metabolism;; Amino acid transport and metabolism;; Signal transduction mechanisms	Receptor family ligand binding region	Glutamate receptor 3.5 OS=Arabidopsis thaliana OX=3702 GN=GLR3.5 PE=2 SV=2	--	--	glutamate receptor 3.4 isoform X1 [Zea mays]	cellular component: cellular anatomical entity (GO:0110165);; biological process: cellular process (GO:0009987);; biological process: localization (GO:0051179);; molecular function: transporter activity (GO:0005215);; molecular function: molecular transducer activity (GO:0060089)
NewGene_2036	LOC103651017	0.267126	13	0.201212	11	0.119722	8	0.777228	45	0.716494	44	0.964722	64	2.21439	3.52348e-07	up	--	--	Molecular Function: DNA binding (GO:0003677);; Molecular Function: transposase activity (GO:0004803);; Biological Process: transposition, DNA-mediated (GO:0006313);;	--	--	--	--	MuDR family transposase	--	S	Function unknown	uncharacterized protein LOC103651017 isoform X1 [Zea mays]	molecular function: binding (GO:0005488);; molecular function: catalytic activity (GO:0003824);; biological process: metabolic process (GO:0008152);; biological process: cellular process (GO:0009987)
NewGene_2132	--	1.13582	117	1.07618	121	1.17885	170	0.467293	58	0.494609	66	0.34354	49	-1.23387	4.45853e-08	down	--	--	--	--	--	--	--	--	--	--	--	--	--
NewGene_2176	--	1.86125	116	1.71618	115	1.49535	131	4.02078	244	3.7303	243	4.0071	270	1.04838	4.74417e-11	up	--	--	--	--	--	--	--	--	--	--	--	--	--
NewGene_2207	--	6.28738	227	5.42152	226	5.16478	291	0.979034	49	1.68221	80	1.08565	56	-2.01736	2.91737e-25	down	--	--	--	--	--	--	--	--	--	--	--	--	--
NewGene_2209	--	1.25355	49	1.67227	70	1.61994	86	0.436474	22	0.268863	14	0.576818	29	-1.657	1.7275e-06	down	--	--	--	--	--	--	--	--	--	--	--	--	--
NewGene_2274	--	0.71751	53	0.669755	58	0.918844	95	0.237251	19	0.134039	13	0.18751	17	-2.05445	1.04164e-08	down	--	--	--	--	--	--	--	--	--	--	--	--	--
NewGene_2292	--	1.62792	32	2.23759	48	2.35801	65	0.712486	17	0.854561	22	0.910236	25	-1.17069	0.00192346	down	--	--	--	--	--	--	--	--	--	--	--	--	--
NewGene_2305	--	2.96553	119	2.76206	121	2.63615	148	1.08445	53	1.44676	75	1.08988	61	-1.05002	2.77037e-06	down	--	--	--	--	--	--	--	--	--	--	--	hypothetical protein ZEAMMB73_Zm00001d005287 [Zea mays]	--
NewGene_2349	LOC100381369	0.222818	22	0.35161	39	0.162801	25	0.602852	71	0.853607	88	0.548003	80	1.44843	5.47105e-06	up	--	--	--	--	--	--	--	--	--	--	--	hypothetical protein [Zea mays]	--
NewGene_2441	--	0.912644	75	0.809111	72	1.03618	118	0.431764	43	0.295559	31	0.202845	23	-1.4293	3.02822e-06	down	--	--	--	--	--	--	--	--	--	--	--	--	--
NewGene_2454	--	6.11191	158	6.14394	176	6.87643	247	1.59951	53	2.01093	75	1.43691	60	-1.62452	4.82766e-16	down	--	--	--	--	--	--	--	--	--	--	--	unknown [Zea mays]	--
NewGene_2457	LOC103631635	2.71634	58	2.35442	55	3.07377	91	0.297926	8	1.33061	36	1.2242	37	-1.34272	0.00054428	down	--	--	Molecular Function: GTPase activity (GO:0003924);; Molecular Function: GTP binding (GO:0005525);; Cellular Component: membrane (GO:0016020);;	--	--	[R]	General function prediction only	Guanylate-binding protein, C-terminal domain	--	S	Function unknown	Guanylate-binding family protein, partial [Zea mays]	molecular function: catalytic activity (GO:0003824);; molecular function: binding (GO:0005488);; cellular component: cellular anatomical entity (GO:0110165)
NewGene_2491	--	4.35908	279	4.66369	326	4.56565	409	1.66265	128	1.63376	134	1.72923	155	-1.28715	2.70035e-20	down	--	--	--	--	--	--	--	--	--	--	--	--	--
NewGene_2511	--	0.011819	1	0	0	0	0	2.37046	215	2.14881	207	2.0808	217	9.19758	4.2795e-14	up	--	--	--	--	--	--	--	--	--	--	--	--	--
NewGene_2521	--	2.79887	86	3.02181	103	2.52062	110	42.6427	1586	39.8441	1579	38.5733	1652	4.00379	5.50215e-295	up	--	--	--	--	--	--	--	--	--	--	--	--	--
NewGene_2540	LOC103637185	0.877976	42	0.905062	57	0.799522	54	1.71045	112	1.89966	110	1.59182	117	1.13467	2.56667e-06	up	--	--	Molecular Function: RNA binding (GO:0003723);; Molecular Function: structural constituent of ribosome (GO:0003735);; Biological Process: translation (GO:0006412);; Cellular Component: integral component of membrane (GO:0016021);; Cellular Component: cytosolic small ribosomal subunit (GO:0022627);;	K02987|4.56e-44|zma:103627036|K02987 small subunit ribosomal protein S4e | (RefSeq) 40S ribosomal protein S4-C	Ribosome (ko03010)	[J]	Translation, ribosomal structure and biogenesis	Ribosomal family S4e	40S ribosomal protein S4 OS=Zea mays OX=4577 GN=RPS4 PE=2 SV=1	E	Amino acid transport and metabolism	40S ribosomal protein S4-3 [Zea mays]	molecular function: binding (GO:0005488);; molecular function: structural molecule activity (GO:0005198);; biological process: metabolic process (GO:0008152);; biological process: cellular process (GO:0009987);; cellular component: cellular anatomical entity (GO:0110165);; cellular component: intracellular (GO:0005622);; cellular component: protein-containing complex (GO:0032991)
NewGene_2589	--	22.5653	957	18.1866	867	21.463	1293	9.27067	473	9.82304	538	8.54933	498	-1.04842	7.86107e-31	down	--	--	--	--	--	--	--	--	--	--	--	--	--
NewGene_2597	LOC100272937	0.95819	39	0.960967	42	1.26344	72	2.4753	120	2.55824	132	2.41215	135	1.34995	6.38659e-09	up	--	--	--	--	--	--	--	--	--	--	--	hypothetical protein [Zea mays]	--
NewGene_2627	--	2.61951	138	2.28004	136	2.26044	174	0.367904	23	0.314513	23	0.425717	32	-2.53613	4.44519e-23	down	--	--	--	--	--	--	--	--	--	--	--	hypothetical protein [Zea mays]	--
NewGene_2638	--	1.50595	85	1.23312	74	1.0875	87	0.24352	18	0.39115	26	0.253539	21	-1.94464	1.3241e-09	down	--	--	--	--	--	--	--	--	--	--	--	--	--
NewGene_2639	LOC100382497	2.72489	276	2.83847	313	3.46422	489	6.26994	764	5.7583	747	5.90053	826	1.12691	6.3264e-29	up	--	--	Molecular Function: zinc ion binding (GO:0008270);;	K17604|4.55e-135|zju:107411697|K17604 zinc finger SWIM domain-containing protein 3 | (RefSeq) uncharacterized protein LOC107411697 isoform X1	--	--	--	MuDR family transposase	--	S	Function unknown	uncharacterized protein LOC100382497 [Zea mays]	molecular function: binding (GO:0005488)
NewGene_2649	--	2.44376	87	3.2133	124	2.64642	131	0.685652	30	0.469705	22	0.512119	26	-2.13669	3.91014e-14	down	--	--	--	--	--	--	--	--	--	--	--	--	--
NewGene_2669	--	1.92865	92	1.70534	95	2.43483	167	0.532731	32	1.34406	66	0.859406	53	-1.21606	5.30014e-06	down	--	--	--	--	--	--	--	--	--	--	--	--	--
NewGene_2709	--	0.467389	37	0.66838	48	0.382084	43	0.177672	17	0.221175	23	0.218408	23	-1.04868	0.00704881	down	--	--	--	--	--	--	--	--	--	--	--	--	--
NewGene_2829	--	7.62753	155	5.46255	128	5.80417	170	2.23317	55	3.3094	89	2.86945	83	-1.01941	3.54447e-06	down	--	--	--	--	--	--	--	--	--	--	--	--	--
NewGene_2848	--	0.081524	7	0.112885	11	0.046204	6	0.662101	68	0.535681	59	0.839456	78	3.06968	8.03355e-13	up	--	--	--	--	--	--	--	--	--	--	--	--	--
NewGene_2857	LOC103650699	2.42026	39	2.2316	40	2.5001	58	0.113711	3	0.459981	12	0.419022	11	-2.40607	3.85681e-07	down	--	--	--	--	--	--	--	--	--	--	--	serine/threonine-protein kinase SIK2-like isoform X1 [Zea mays]	--
NewGene_2892	LOC100217310	2.99232	157	2.8359	162	3.00318	218	0.669919	45	1.1463	78	1.27961	89	-1.35452	1.62734e-10	down	--	--	--	--	--	--	--	--	--	--	--	unknown [Zea mays]	--
NewGene_2936	--	4.59913	280	5.61713	346	5.36247	436	1.74486	115	1.04598	94	1.46612	133	-1.63642	3.49822e-27	down	--	--	Cellular Component: integral component of membrane (GO:0016021);;	--	--	--	--	--	--	--	--	hypothetical protein ZEAMMB73_Zm00001d007795 [Zea mays]	cellular component: cellular anatomical entity (GO:0110165)
NewGene_2938	--	0.647981	43	0.68283	49	0.579898	53	0	0	0	0	0	0	-8.05296	2.04428e-10	down	--	--	--	--	--	--	--	--	--	--	--	hypothetical protein PAHAL_9G273500 [Panicum hallii]	--
NewGene_2946	LOC103640916	21.5817	821	17.8166	730	17.6329	930	6.3691	292	6.32832	308	5.87287	310	-1.46384	1.20571e-43	down	--	--	Cellular Component: nucleosome (GO:0000786);; Molecular Function: DNA binding (GO:0003677);; Cellular Component: nucleus (GO:0005634);; Molecular Function: protein heterodimerization activity (GO:0046982);;	K11251|5.61e-142|zma:103640916|K11251 histone H2A | (RefSeq) histone H2A.Y isoform X1	--	[B]	Chromatin structure and dynamics	Core histone H2A/H2B/H3/H4	Probable histone H2A variant 3 OS=Oryza sativa subsp. japonica OX=39947 GN=Os03g0743400 PE=2 SV=1	--	--	histone H2A.Y isoform X1 [Zea mays]	cellular component: protein-containing complex (GO:0032991);; molecular function: binding (GO:0005488);; cellular component: intracellular (GO:0005622);; cellular component: cellular anatomical entity (GO:0110165)
NewGene_2998	LOC100285840	0.626521	22	1.06208	40	0.981441	47	2.97925	123	1.90782	84	2.73464	130	1.63577	6.19061e-09	up	--	--	Molecular Function: nucleic acid binding (GO:0003676);; Cellular Component: nuclear pore (GO:0005643);; Biological Process: protein transport (GO:0015031);; Molecular Function: structural constituent of nuclear pore (GO:0017056);; Cellular Component: nuclear membrane (GO:0031965);; Biological Process: mRNA transport (GO:0051028);;	K14313|1.02e-33|zma:100285840|K14313 nuclear pore complex protein Nup53 | (RefSeq) MPPN domain containing protein	RNA transport (ko03013)	--	--	--	--	--	--	MPPN domain containing protein [Zea mays]	molecular function: binding (GO:0005488);; cellular component: protein-containing complex (GO:0032991);; biological process: localization (GO:0051179);; molecular function: structural molecule activity (GO:0005198);; cellular component: cellular anatomical entity (GO:0110165)
NewGene_3010	--	3.524	185	4.1612	197	3.78192	277	11.3385	652	9.81118	679	9.85869	703	1.62588	4.77744e-54	up	--	--	--	--	--	--	--	--	--	--	--	--	--
NewGene_3015	LOC100383123	8.17836	853	8.95089	995	9.04242	1296	3.2075	359	3.44718	413	4.17567	511	-1.29853	1.52902e-46	down	--	--	--	--	--	--	--	--	--	S	Function unknown	unknown [Zea mays]	--
NewGene_3026	LOC103652370	11.3251	676	12.4921	801	10.7839	911	4.74968	328	4.93227	380	5.42308	426	-1.08793	6.93888e-30	down	--	--	Molecular Function: DNA binding (GO:0003677);;	K09338|1.41e-65|zma:100037826|K09338 homeobox-leucine zipper protein | (RefSeq) rld2; rolled leaf 2	--	--	--	--	Homeobox-leucine zipper protein HOX10 OS=Oryza sativa subsp. indica OX=39946 GN=HOX10 PE=2 SV=2	K	Transcription	homeobox-leucine zipper protein HOX10 [Zea mays]	molecular function: binding (GO:0005488)
NewGene_305	--	0.661741	50	0.775719	64	0.692637	74	1.59382	145	1.2676	123	1.63782	171	1.2161	2.34368e-08	up	--	--	--	K12598|1.03e-71|nto:104086057|K12598 ATP-dependent RNA helicase DOB1 [EC:3.6.4.13] | (RefSeq) DExH-box ATP-dependent RNA helicase DExH10-like	RNA degradation (ko03018)	[R]	General function prediction only	Reverse transcriptase (RNA-dependent DNA polymerase)	Uncharacterized mitochondrial protein AtMg01250 OS=Arabidopsis thaliana OX=3702 GN=AtMg01250 PE=4 SV=1	S	Function unknown	retrotransposon protein, putative, unclassified [Oryza sativa Japonica Group]	--
NewGene_3078	--	2.18515	111	2.22414	115	2.64724	175	0.943933	44	1.11745	73	0.893443	60	-1.17657	3.93256e-07	down	--	--	--	--	--	--	--	--	--	--	--	--	--
NewGene_3106	LOC103651017	0.298521	22	0.199694	13	0.19628	21	1.40443	119	1.36306	123	1.07263	105	2.62382	1.18206e-17	up	--	--	--	--	--	--	--	MuDR family transposase	--	--	--	uncharacterized protein LOC103651017 isoform X3 [Zea mays]	--
NewGene_3109	--	0.213847	11	0.110198	6	0.169945	12	2.61215	157	2.76606	177	2.41837	167	4.10653	2.23134e-34	up	--	--	--	--	--	--	--	--	--	--	--	--	--
NewGene_3135	LOC100279879	5.24983	318	4.28697	283	4.20181	357	0.823362	61	0.503868	39	0.745406	63	-2.57361	2.64291e-41	down	--	--	Cellular Component: integral component of membrane (GO:0016021);;	--	--	--	--	--	--	--	--	unknown [Zea mays]	cellular component: cellular anatomical entity (GO:0110165)
NewGene_3165	--	1.2424	64	1.07624	60	0.859271	62	1.8748	116	2.02705	133	2.04432	145	1.05647	2.69852e-06	up	--	--	--	--	--	--	--	--	--	--	--	--	--
NewGene_3177	--	0	0	0	0	0	0	1.59339	144	1.4515	139	1.34075	138	9.55875	5.8018e-15	up	--	--	--	--	--	--	--	--	--	--	--	--	--
NewGene_3187	--	2.82692	51	2.60162	51	2.94898	75	0.58525	13	0.785913	19	0.675335	17	-1.85369	4.4335e-07	down	--	--	--	--	--	--	--	--	--	--	--	hypothetical protein ZEAMMB73_Zm00001d053250 [Zea mays]	--
NewGene_3188	LOC100383470	1.15694	84	1.02467	81	1.43159	146	0.391284	35	0.459411	43	0.632695	64	-1.1249	3.02562e-05	down	--	--	Molecular Function: ferroxidase activity (GO:0004322);; Molecular Function: copper ion binding (GO:0005507);; Cellular Component: plasma membrane (GO:0005886);; Biological Process: iron ion transport (GO:0006826);; Cellular Component: anchored component of plasma membrane (GO:0046658);; Biological Process: iron ion homeostasis (GO:0055072);;	K19791|1.77e-33|oeu:111379234|K19791 iron transport multicopper oxidase | (RefSeq) L-ascorbate oxidase homolog	--	[Q]	Secondary metabolites biosynthesis, transport and catabolism	Multicopper oxidase	Monocopper oxidase-like protein SKU5 OS=Arabidopsis thaliana OX=3702 GN=SKU5 PE=1 SV=1	Q	Secondary metabolites biosynthesis, transport and catabolism	uncharacterized protein LOC100383470 precursor [Zea mays]	biological process: metabolic process (GO:0008152);; molecular function: catalytic activity (GO:0003824);; molecular function: binding (GO:0005488);; cellular component: cellular anatomical entity (GO:0110165);; biological process: localization (GO:0051179);; biological process: biological regulation (GO:0065007)
NewGene_3257	LOC109941750	0.78488	20	0.550289	15	0.696363	24	1.35882	39	1.47574	47	1.35666	47	1.164	0.00253784	up	--	--	Molecular Function: DNA binding (GO:0003677);; Molecular Function: protein dimerization activity (GO:0046983);;	K21437|8.19e-17|ccav:112523844|K21437 ankyrin repeat domain-containing protein 13 | (RefSeq) uncharacterized protein LOC112523844	--	[L]	Replication, recombination and repair	hAT family C-terminal dimerisation region	Zinc finger BED domain-containing protein RICESLEEPER 2 OS=Oryza sativa subsp. japonica OX=39947 GN=Os03g0733400 PE=2 SV=1	S	Function unknown	zinc finger BED domain-containing protein RICESLEEPER 2-like [Zea mays]	molecular function: binding (GO:0005488)
NewGene_3268	--	2.46404	34	1.21354	20	1.62089	31	3.65564	70	3.38416	63	3.41247	76	1.27787	7.88574e-05	up	--	--	--	--	--	--	--	--	--	--	--	--	--
NewGene_3281	--	0.861013	15	0.411138	8	1.04898	25	3.16348	64	3.00678	65	2.55162	59	1.98996	1.64206e-07	up	--	--	--	--	--	--	--	--	--	O	Posttranslational modification, protein turnover, chaperones	--	--
NewGene_33	--	0.555943	20	1.01723	39	0.969085	48	1.42604	60	1.60861	72	1.66826	81	1.00185	0.00128592	up	--	--	--	--	--	--	--	--	--	--	--	--	--
NewGene_336	--	0.073053	11	0.078002	13	0.033593	7	0.277893	50	0.319615	61	0.275973	57	2.40256	1.49737e-08	up	--	--	--	--	--	--	--	--	--	--	--	--	--
NewGene_337	--	0.425578	30	0.338014	28	0.383408	35	1.98604	151	1.46682	131	1.249	117	2.09858	2.10233e-15	up	--	--	--	--	--	--	--	--	--	--	--	--	--
NewGene_3374	--	1.86713	57	1.95443	65	2.3645	100	0.454523	18	0.455236	19	0.732187	33	-1.66252	5.05858e-07	down	--	--	--	--	--	--	--	--	--	--	--	--	--
NewGene_3380	--	0.578655	57	0.622165	66	0.778419	106	0.089163	11	0.16933	22	0.17645	24	-1.99816	7.93093e-09	down	--	--	--	--	--	--	--	--	--	--	--	--	--
NewGene_3393	LOC103643612	2.73155	88	2.95208	104	2.91744	132	1.27919	50	1.09641	46	1.14705	52	-1.13173	2.71231e-06	down	--	--	Molecular Function: antiporter activity (GO:0015297);; Cellular Component: membrane (GO:0016020);; Cellular Component: integral component of membrane (GO:0016021);; Molecular Function: transmembrane transporter activity (GO:0022857);; Molecular Function: xenobiotic transmembrane transporter activity (GO:0042910);;	K03327|1.25e-12|zma:103643612|K03327 multidrug resistance protein, MATE family | (RefSeq) protein DETOXIFICATION 40	--	--	--	MatE	--	V	Defense mechanisms	protein DETOXIFICATION 40 [Zea mays]	biological process: cellular process (GO:0009987);; biological process: localization (GO:0051179);; molecular function: transporter activity (GO:0005215);; cellular component: cellular anatomical entity (GO:0110165)
NewGene_3394	--	1.15352	40	1.70669	64	1.07817	52	0.477189	20	0.33489	15	0.459394	22	-1.47461	0.00012153	down	--	--	--	--	--	--	--	--	--	--	--	--	--
NewGene_3426	LOC103630979	2.11662	129	1.4199	109	1.98648	178	0.9319	63	0.812669	60	0.524239	47	-1.28383	3.85883e-08	down	--	--	Molecular Function: hydrolase activity (GO:0016787);;	--	--	--	--	--	--	G	Carbohydrate transport and metabolism	alpha/beta-Hydrolases superfamily protein [Zea mays]	molecular function: catalytic activity (GO:0003824)
NewGene_345	--	1.22707	56	0.900417	53	1.0427	72	0.041698	3	0.218578	15	0.370104	26	-2.0742	1.91843e-06	down	--	--	--	--	--	--	--	--	--	--	--	Phosphatidylinositol/phosphatidylcholine transfer protein SFH2 [Zea mays]	--
NewGene_3473	LOC103651551	0	0	0.188191	6	0.096271	5	1.89524	75	1.61261	62	1.5005	64	4.20377	2.98974e-14	up	--	--	Cellular Component: integral component of membrane (GO:0016021);;	--	--	--	--	--	--	--	--	uncharacterized protein LOC103651551 isoform X1 [Zea mays]	cellular component: cellular anatomical entity (GO:0110165)
NewGene_3542	LOC103636789	15.7326	2083	15.4474	2226	14.645	2716	31.6065	5050	30.1786	5127	32.2183	5911	1.18384	1.95129e-144	up	--	--	--	--	--	--	--	--	--	G	Carbohydrate transport and metabolism	uncharacterized protein LOC103636789 [Zea mays]	--
NewGene_3550	--	2.80238	88	3.30069	113	2.47666	109	1.21269	46	0.784011	32	1.12189	49	-1.30649	9.67456e-07	down	--	--	--	--	--	--	--	--	--	--	--	unknown [Zea mays]	--
NewGene_3560	--	3.76741	384	4.09844	530	3.77783	530	1.16038	151	1.4395	165	1.15548	172	-1.57888	5.01426e-31	down	--	--	--	--	--	--	--	--	--	--	--	--	--
NewGene_3561	--	1.42325	118	1.06744	91	1.15343	124	0.362087	36	0.429817	43	0.55614	62	-1.26828	1.26619e-06	down	--	--	--	--	--	--	--	--	--	--	--	--	--
NewGene_3563	--	0.172677	6	0.116666	4	0.091607	4	1.45561	54	1.26612	50	1.29361	55	3.48765	2.31348e-11	up	--	--	--	--	--	--	--	--	--	--	--	--	--
NewGene_360	LOC103650791	0.561167	26	0.723592	36	0.763126	49	1.64592	91	1.24424	73	1.33821	85	1.17644	4.00791e-05	up	--	--	--	K17545|1.27e-47|zma:103634684|K17545 serine/threonine-protein kinase ULK4 [EC:2.7.11.1] | (RefSeq) uncharacterized protein LOC103634684	--	[R]	General function prediction only	--	--	L	Replication, recombination and repair	Potassium transporter 3 [Zea mays]	--
NewGene_3604	LOC100384177	0.432918	26	0.537908	33	0.445281	37	0.878804	64	0.75823	58	0.97272	75	1.02806	0.000888579	up	--	--	--	--	--	--	--	--	--	--	--	unknown [Zea mays]	--
NewGene_3611	LOC103652755	0.730331	19	1.1892	33	0.3275	12	1.8769	57	3.36496	108	3.16942	110	2.03835	5.72106e-08	up	[E]	Amino acid transport and metabolism	Molecular Function: molecular_function (GO:0003674);; Molecular Function: catalytic activity (GO:0003824);; Cellular Component: cellular_component (GO:0005575);; Cellular Component: intracellular (GO:0005622);; Cellular Component: obsolete cell (GO:0005623);; Cellular Component: cytoplasm (GO:0005737);; Biological Process: organic acid metabolic process (GO:0006082);; Biological Process: cellular…	K00264|4.38e-119|zma:103651348|K00264 glutamate synthase (NADH) [EC:1.4.1.14] | (RefSeq) glutamate synthase 1 [NADH], chloroplastic isoform X1	Alanine, aspartate and glutamate metabolism (ko00250);; Nitrogen metabolism (ko00910);; Biosynthesis of amino acids (ko01230)	[E]	Amino acid transport and metabolism	Glutamine amidotransferases class-II	Glutamate synthase 1 [NADH], chloroplastic OS=Oryza sativa subsp. japonica OX=39947 GN=Os01g0681900 PE=2 SV=1	E	Amino acid transport and metabolism	glutamate synthase 1 [NADH], chloroplastic-like [Zea mays]	molecular function: catalytic activity (GO:0003824);; cellular component: intracellular (GO:0005622);; cellular component: cellular anatomical entity (GO:0110165);; biological process: metabolic process (GO:0008152);; biological process: cellular process (GO:0009987);; biological process: response to stimulus (GO:0050896);; biological process: nitrogen utilization (GO:0019740);; biological proces…
NewGene_3624	LOC100192775	0.33238	46	0.362282	60	0.460158	70	0.639437	109	0.612416	112	0.841324	146	1.05146	4.57012e-06	up	--	--	--	--	--	--	--	--	--	--	--	hypothetical protein [Zea mays]	--
NewGene_3653	--	4.1849	321	4.40329	323	5.35038	508	1.32175	107	1.56062	144	1.54007	152	-1.51201	4.76689e-25	down	--	--	--	--	--	--	--	--	--	--	--	--	--
NewGene_3729	--	0.31883	37	0.560186	70	0.486138	79	0.148563	21	0.089558	14	0.162947	26	-1.60145	1.6325e-05	down	--	--	--	--	--	--	--	--	--	--	--	--	--
NewGene_3792	--	0.234961	27	0.359622	35	0.29667	42	0.945052	110	0.995117	131	1.04948	141	1.87093	6.9767e-14	up	--	--	--	--	--	--	--	--	--	--	--	--	--
NewGene_3807	--	1.01186	141	0.923817	138	1.11343	200	0.33895	38	0.210645	39	0.247083	46	-1.96422	2.49182e-18	down	--	--	--	--	--	--	--	--	--	--	--	--	--
NewGene_3831	--	1.18916	180	1.37695	202	1.69635	325	0.3176	60	0.253595	36	0.44516	79	-2.00305	7.03693e-20	down	--	--	--	--	--	--	--	--	--	--	--	--	--
NewGene_3847	LOC103635867	1.28259	70	1.79186	108	1.22694	104	0.511006	37	0.441174	30	0.285565	22	-1.66445	4.62674e-08	down	--	--	--	--	--	--	--	--	--	S	Function unknown	uncharacterized protein LOC100275157 [Zea mays]	--
NewGene_3856	--	1.39321	60	1.4793	55	0.732235	44	0.206089	13	0.185404	13	0.151767	11	-2.14963	3.66656e-07	down	--	--	--	--	--	--	--	--	--	--	--	--	--
NewGene_3861	LOC103653120	1.89409	119	1.39735	95	1.12385	99	0.403401	31	0.395145	32	0.247892	22	-1.91314	2.63918e-10	down	--	--	--	--	--	--	--	Arabidopsis protein of unknown function	--	S	Function unknown	uncharacterized protein LOC103653120 [Zea mays]	--
NewGene_3863	LOC109945501	1.67369	87	1.30351	74	1.21522	89	0.576128	36	0.574729	39	0.517117	38	-1.16781	3.5245e-05	down	--	--	--	--	--	--	--	Arabidopsis protein of unknown function	--	S	Function unknown	uncharacterized protein LOC109945501 [Zea mays]	--
NewGene_3897	--	0.515482	28	0.342538	20	0.347069	26	1.65103	107	1.6728	115	1.5607	116	2.17457	1.3475e-14	up	--	--	--	--	--	--	--	--	--	--	--	--	--
NewGene_3904	--	7.75389	403	6.99456	459	8.10497	608	2.37304	180	1.87204	186	2.15874	184	-1.41756	1.88491e-32	down	--	--	--	--	--	--	--	--	--	--	--	hypothetical protein ZEAMMB73_Zm00001d035777 [Zea mays]	--
NewGene_3941	--	0.485954	33	0.216525	16	0.301769	29	1.41407	117	1.74032	154	1.25122	119	2.30712	1.66221e-15	up	--	--	--	--	--	--	--	--	--	--	--	--	--
NewGene_40	--	7.39085	181	6.06997	168	5.98995	223	1.67985	52	1.4232	50	1.40247	59	-1.84083	1.22442e-19	down	--	--	--	--	--	--	--	--	--	--	--	--	--
NewGene_4009	--	1.1089	68	1.47937	88	1.12955	97	0.332499	23	0.429537	35	0.715029	57	-1.16138	0.000138408	down	--	--	--	--	--	--	--	--	--	--	--	hypothetical protein ZEAMMB73_Zm00001d031846 [Zea mays]	--
NewGene_4031	--	0.820011	74	0.52016	62	0.779843	93	0.229276	26	0.332908	52	0.221136	32	-1.0651	0.000672451	down	--	--	Biological Process: protein targeting to vacuole (GO:0006623);; Molecular Function: clathrin binding (GO:0030276);;	K12471|1.10e-26|sbi:8063919|K12471 epsin | (RefSeq) clathrin interactor EPSIN 1	Endocytosis (ko04144)	--	--	--	--	--	--	Clathrin interactor EPSIN 1 [Zea mays]	biological process: cellular process (GO:0009987);; biological process: localization (GO:0051179);; molecular function: binding (GO:0005488)
NewGene_4063	--	0.325877	13	0.281737	12	0.72877	37	6.56039	266	7.43203	321	7.03277	330	3.90113	1.38263e-56	up	--	--	Cellular Component: integral component of membrane (GO:0016021);;	K03301|1.79e-20|zma:100382492|K03301 ATP:ADP antiporter, AAA family | (RefSeq) uncharacterized LOC100382492 precursor	--	--	--	--	--	P	Inorganic ion transport and metabolism	hypothetical protein Zm00014a_018302 [Zea mays]	cellular component: cellular anatomical entity (GO:0110165)
NewGene_4083	--	0.378073	31	0.485148	36	0.480019	51	1.82047	173	1.65301	182	1.98432	221	2.28492	1.09151e-25	up	--	--	--	--	--	--	--	--	--	--	--	--	--
NewGene_414	--	2.60411	158	2.3636	156	2.26433	193	0.659835	49	1.08997	85	1.36124	115	-1.05414	3.27402e-06	down	--	--	--	--	--	--	--	Transposase-associated domain	--	--	--	unknown [Zea mays]	--
NewGene_4158	--	0.486804	42	0.221436	28	0.287333	40	0.533927	76	0.641875	92	0.625703	84	1.17695	4.70718e-05	up	--	--	--	--	--	--	--	--	--	--	--	--	--
NewGene_4165	LOC100037824	4.29119	162	3.80207	156	3.63083	192	10.6128	482	9.78552	473	9.84371	513	1.5143	1.29664e-34	up	[O]	Posttranslational modification, protein turnover, chaperones	Molecular Function: cysteine-type peptidase activity (GO:0008234);;	K16292|3.51e-72|egu:105052979|K16292 KDEL-tailed cysteine endopeptidase [EC:3.4.22.-] | (RefSeq) LOW QUALITY PROTEIN: vignain	--	[O]	Posttranslational modification, protein turnover, chaperones	Papain family cysteine protease	Oryzain alpha chain OS=Oryza sativa subsp. japonica OX=39947 GN=Os04g0650000 PE=1 SV=2	O	Posttranslational modification, protein turnover, chaperones	maize insect resistance3 [Zea mays]	biological process: metabolic process (GO:0008152);; molecular function: catalytic activity (GO:0003824)
NewGene_4178	--	0.653196	53	1.00984	41	0.984761	68	0.196803	23	0.525148	23	0.25408	32	-1.06286	0.00230605	down	--	--	--	--	--	--	--	--	--	--	--	--	--
NewGene_4196	--	5.37447	257	3.65911	202	2.82491	198	1.75552	93	1.53814	89	2.02105	129	-1.13145	1.3411e-07	down	--	--	--	--	--	--	--	--	--	--	--	--	--
NewGene_4242	--	3.30716	91	2.2763	68	2.3262	89	1.16705	39	1.11321	40	0.904012	35	-1.14187	8.47274e-05	down	--	--	--	--	--	--	--	--	--	--	--	--	--
NewGene_4252	--	6.79006	144	8.24044	192	8.15196	242	2.40619	63	2.93067	81	2.21512	67	-1.44935	2.33962e-13	down	--	--	--	--	--	--	--	--	--	S	Function unknown	hypothetical protein Zm00014a_029703 [Zea mays]	--
NewGene_427	--	11.1985	822	8.85324	717	10.6083	1084	4.18172	370	4.70145	445	4.07488	452	-1.05586	7.48321e-27	down	--	--	--	--	--	--	--	--	--	--	--	--	--
NewGene_431	--	3.50955	64	2.1587	42	2.97062	75	0.092871	2	0.247525	7	0.148142	4	-3.80974	1.14047e-12	down	--	--	--	--	--	--	--	--	--	--	--	--	--
NewGene_4315	LOC109945542	1.51171	58	2.26261	92	1.83583	92	0.140361	10	0.479215	20	0.204095	13	-2.50002	6.22028e-12	down	--	--	--	--	--	--	--	--	--	--	--	uncharacterized protein LOC109945542 [Zea mays]	--
NewGene_432	--	3.40431	223	2.31511	165	3.35808	306	0.056561	6	0.095601	9	0.080116	8	-4.91288	1.68119e-42	down	--	--	--	--	--	--	--	--	--	--	--	--	--
NewGene_4328	--	2.60436	153	1.40562	109	1.11789	105	0.640186	50	0.32289	34	0.613187	64	-1.36882	2.53772e-06	down	--	--	--	--	--	--	--	--	--	--	--	--	--
NewGene_4341	--	1.62828	51	1.30944	45	1.39451	61	0.222689	9	0.592484	24	0.519527	23	-1.51006	0.000116758	down	--	--	--	--	--	--	--	--	--	--	--	--	--
NewGene_4359	--	0.926433	40	1.3321	62	1.22928	73	0.217705	12	0.332215	19	0.273332	17	-1.86412	8.55139e-07	down	--	--	--	--	--	--	--	--	--	--	--	--	--
NewGene_4375	--	1.05343	91	1.40344	134	1.38057	182	0.159264	20	0.101185	12	0.261705	27	-2.77512	3.48163e-20	down	--	--	--	--	--	--	--	--	--	--	--	hypothetical protein Zm00014a_011026 [Zea mays]	--
NewGene_4421	--	0.128826	6	0.089732	5	0.121297	8	1.2286	68	1.49059	88	0.909136	58	3.49709	2.65748e-14	up	--	--	--	--	--	--	--	--	--	--	--	--	--
NewGene_4478	--	0.758951	56	1.26768	90	0.936008	72	0.295521	26	0.415963	23	0.740996	46	-1.23213	0.000235186	down	--	--	--	--	--	--	--	--	--	--	--	--	--
NewGene_4505	--	0.811858	45	0.856883	51	0.602322	47	0.157993	11	0.281184	17	0.240898	19	-1.63954	4.40673e-05	down	--	--	--	--	--	--	--	--	--	--	--	hypothetical protein ZEAMMB73_Zm00001d037758 [Zea mays]	--
NewGene_4528	--	2.07598	100	1.45691	76	1.4062	85	0.635695	34	0.716386	41	0.587738	39	-1.23101	2.39938e-05	down	--	--	--	--	--	--	--	--	--	--	--	--	--
NewGene_4560	LOC103643664	0.515013	36	0.713907	47	0.626216	62	0.043935	4	0.071677	7	0.049937	5	-3.17424	6.47807e-10	down	--	--	--	K15601|4.44e-15|zma:103643664|K15601 [histone H3]-dimethyl-L-lysine9 demethylase [EC:1.14.11.65] | (RefSeq) lysine-specific demethylase JMJ25 isoform X1	--	--	--	--	--	--	--	Transcription factor jumonji (jmjC) domain-containing protein [Zea mays]	--
NewGene_4583	--	1.19587	123	1.05304	122	1.12726	152	0.394593	51	0.458387	63	0.340937	51	-1.27697	1.64859e-08	down	--	--	Biological Process: telomere maintenance (GO:0000723);; Molecular Function: DNA helicase activity (GO:0003678);; Molecular Function: ATP binding (GO:0005524);; Biological Process: DNA repair (GO:0006281);; Biological Process: DNA recombination (GO:0006310);;	K15255|1.82e-34|ini:109179313|K15255 ATP-dependent DNA helicase PIF1 [EC:3.6.4.12] | (RefSeq) ATP-dependent DNA helicase PIF1-like	--	[D]	Cell cycle control, cell division, chromosome partitioning	Helitron helicase-like domain at N-terminus	--	D	Cell cycle control, cell division, chromosome partitioning	helicase-like protein [Oryza sativa Japonica Group]	biological process: metabolic process (GO:0008152);; biological process: cellular process (GO:0009987);; biological process: biological regulation (GO:0065007);; molecular function: catalytic activity (GO:0003824);; molecular function: binding (GO:0005488);; biological process: response to stimulus (GO:0050896)
NewGene_4608	LOC100276079	14.8713	432	14.4368	456	13.6845	556	31.4922	1103	30.4332	1133	28.4424	1143	1.21869	4.17666e-51	up	--	--	--	--	--	--	--	--	--	--	--	uncharacterized protein LOC100276079 [Zea mays]	--
NewGene_4640	--	0.2124	16	0.274453	22	0.165619	17	0.623595	52	0.57098	53	0.901291	80	1.71838	2.87035e-06	up	--	--	--	--	--	--	--	--	--	--	--	unknown [Zea mays]	--
NewGene_468	LOC100283509	0.475427	30	0.479564	31	0.441128	37	1.07475	77	0.927635	72	1.2702	105	1.35732	2.77838e-06	up	--	--	Molecular Function: transferase activity (GO:0016740);;	K11699|6.69e-23|sita:101786991|K11699 RNA-dependent RNA polymerase [EC:2.7.7.48] | (RefSeq) probable RNA-dependent RNA polymerase 3	--	--	--	--	--	--	--	UDP-Glycosyltransferase superfamily protein [Zea mays]	molecular function: catalytic activity (GO:0003824)
NewGene_4699	--	1.47313	115	1.36827	117	1.55284	170	0.616669	58	0.547717	55	0.611473	67	-1.1595	1.06059e-07	down	--	--	--	--	--	--	--	--	--	--	--	--	--
NewGene_4704	--	1.56886	76	1.82379	94	1.39598	94	0.461341	27	0.765962	48	0.44743	30	-1.34707	5.60305e-06	down	--	--	--	--	--	--	--	--	--	--	--	--	--
NewGene_471	--	0.510252	38	0.263458	23	0.296308	30	1.15764	78	0.672873	69	0.907576	92	1.36187	1.3626e-05	up	--	--	--	--	--	--	--	--	--	--	--	hypothetical protein ZEAMMB73_Zm00001d051617 [Zea mays]	--
NewGene_4713	--	0.290568	40	0.285843	37	0.304816	54	0.094212	16	0.042604	8	0.186072	32	-1.24607	0.00472636	down	--	--	--	--	--	--	--	--	--	--	--	hypothetical protein ZEAMMB73_Zm00001d052603 [Zea mays]	--
NewGene_4718	--	0.131371	13	0.126744	14	0.112736	16	0.789049	69	0.562091	61	0.640342	83	2.29578	1.94488e-10	up	--	--	--	--	--	--	--	--	--	--	--	--	--
NewGene_4728	--	1.95363	160	2.10239	187	2.33903	268	0.518417	52	0.507061	54	0.274681	32	-2.13943	1.41772e-21	down	--	--	--	--	--	--	--	--	--	--	--	--	--
NewGene_4735	LOC109939816	2.62373	101	1.90506	80	2.52116	136	0.525508	25	1.05804	53	0.868256	47	-1.34996	1.60538e-06	down	--	--	Molecular Function: mismatch base pair DNA N-glycosylase activity (GO:0000700);; Molecular Function: purine-specific mismatch base pair DNA N-glycosylase activity (GO:0000701);; Molecular Function: molecular_function (GO:0003674);; Molecular Function: catalytic activity (GO:0003824);; Molecular Function: binding (GO:0005488);; Cellular Component: cellular_component (GO:0005575);; Cellular Compone…	--	--	[L]	Replication, recombination and repair	--	--	L	Replication, recombination and repair	putative nuclease HARBI1 [Zea mays]	molecular function: catalytic activity (GO:0003824);; molecular function: binding (GO:0005488);; cellular component: intracellular (GO:0005622);; cellular component: cellular anatomical entity (GO:0110165);; biological process: metabolic process (GO:0008152);; biological process: cellular process (GO:0009987);; biological process: response to stimulus (GO:0050896)
NewGene_4754	--	0.325221	26	0.175405	15	0.158358	18	0.698613	66	0.750951	75	0.606929	66	1.78112	4.69783e-07	up	--	--	--	--	--	--	--	--	--	--	--	hypothetical protein ZEAMMB73_Zm00001d043982 [Zea mays]	--
NewGene_4755	--	0.534047	29	0.861823	43	0.526987	37	1.04115	87	1.0231	90	0.817451	82	1.23589	1.43454e-05	up	--	--	--	--	--	--	--	--	--	--	--	--	--
NewGene_4770	--	1.44279	214	1.2125	196	0.899332	187	0.397764	71	0.483299	92	0.413282	85	-1.30674	3.35627e-10	down	--	--	--	--	--	--	--	--	--	--	--	--	--
NewGene_4797	LOC100276054	6.15911	355	7.29828	406	7.05702	522	1.97306	144	1.38577	112	1.49461	110	-1.80599	1.10723e-34	down	--	--	Cellular Component: integral component of membrane (GO:0016021);;	--	--	--	--	--	--	--	--	hypothetical protein [Zea mays]	cellular component: cellular anatomical entity (GO:0110165)
NewGene_48	--	1.57884	90	1.39101	86	1.36883	109	6.95114	477	6.88046	502	6.79276	535	2.40011	6.61319e-69	up	--	--	--	--	--	--	--	--	--	--	--	--	--
NewGene_4800	LOC100194287	0.835762	85	0.937729	93	0.833706	100	4.72607	542	4.84112	586	4.90362	617	2.63794	3.76114e-86	up	--	--	--	--	--	--	--	--	--	--	--	unknown [Zea mays]	--
NewGene_485	--	1.4644	63	0.739756	35	1.16915	71	0.219467	13	0.276068	15	0.463332	28	-1.61469	5.4341e-05	down	--	--	--	--	--	--	--	--	--	--	--	--	--
NewGene_4851	--	3.33072	160	4.04393	212	3.6109	244	1.4509	85	1.38155	86	1.26695	86	-1.26375	4.01858e-12	down	--	--	--	--	--	--	--	--	--	--	--	unknown [Zea mays]	--
NewGene_4861	--	0.671743	9	0.5604	8	0.588305	11	3.64048	56	3.31256	55	3.03015	54	2.555	1.89701e-09	up	--	--	--	--	--	--	--	--	--	--	--	--	--
NewGene_4876	--	3.60607	72	2.67795	58	2.3913	67	6.20862	149	6.80818	174	5.51577	152	1.24821	9.16916e-09	up	--	--	--	--	--	--	--	--	--	--	--	hypothetical protein Zm00014a_039159 [Zea mays]	--
NewGene_488	--	0.134576	3	0.137643	4	0.254975	8	2.53078	69	2.29513	66	2.4739	77	3.82918	2.99082e-15	up	--	--	--	--	--	--	--	--	--	--	--	--	--
NewGene_4954	--	1.74329	121	1.52019	113	2.03491	195	4.24266	345	4.29428	370	4.14304	375	1.35275	2.53313e-21	up	--	--	--	--	--	--	--	--	--	--	--	--	--
NewGene_4966	--	0.044457	4	0.009786	1	0	0	0.57797	52	0.517365	49	0.408842	42	4.81225	2.95086e-10	up	--	--	--	--	--	--	--	--	--	--	--	--	--
NewGene_4971	--	0.100477	10	0.14842	15	0.105497	14	3.34284	361	3.01249	346	2.45666	305	4.69797	2.45794e-63	up	--	--	--	--	--	--	--	--	--	--	--	--	--
NewGene_4974	--	0.41449	12	0.791094	20	0.290217	13	1.89791	46	1.96593	53	3.27119	123	2.24995	8.62792e-08	up	--	--	--	--	--	--	--	--	--	--	--	--	--
NewGene_5002	LOC8055179	0.876227	71	0.796915	71	0.728052	90	0.196706	25	0.249807	20	0.258594	31	-1.62338	1.59315e-07	down	[J]	Translation, ribosomal structure and biogenesis	--	K10277|1.00e-77|sbi:8055179|K10277 lysine-specific demethylase 8 [EC:1.14.11.27] | (RefSeq) lysine-specific demethylase JMJ30 isoform X1	--	[BT]	Chromatin structure and dynamics;; Signal transduction mechanisms	Cupin-like domain	Lysine-specific demethylase JMJ30 OS=Arabidopsis thaliana OX=3702 GN=JMJ30 PE=1 SV=1	--	--	hypothetical protein SORBI_3007G210801 [Sorghum bicolor]	--
NewGene_5076	--	0.9999	37	1.22281	47	0.896679	47	0.090457	5	0.133208	7	0.203017	10	-2.59777	8.10753e-08	down	--	--	--	--	--	--	--	--	--	--	--	--	--
NewGene_5092	--	0.177643	8	0.25145	12	0.309002	18	1.34998	67	1.23984	66	0.809833	46	2.25893	2.69961e-08	up	--	--	--	--	--	--	--	--	--	--	--	--	--
NewGene_5114	--	3.54997	65	2.61139	46	4.39931	110	1.05548	24	1.47661	37	0.934602	21	-1.40261	5.76209e-05	down	--	--	Molecular Function: catalytic activity (GO:0003824);;	K01897|1.06e-13|zma:100281538|K01897 long-chain acyl-CoA synthetase [EC:6.2.1.3] | (RefSeq) AMP-binding protein	Fatty acid biosynthesis (ko00061);; Fatty acid degradation (ko00071);; Fatty acid metabolism (ko01212);; Peroxisome (ko04146)	--	--	--	--	I	Lipid transport and metabolism	Long chain acyl-CoA synthetase 7, peroxisomal [Dichanthelium oligosanthes]	molecular function: catalytic activity (GO:0003824)
NewGene_5125	LOC109945532	4.27883	315	4.35655	347	4.39955	449	17.1911	1514	16.3239	1512	16.3739	1650	2.06964	2.47029e-162	up	--	--	--	--	--	--	--	--	--	--	--	uncharacterized protein LOC109945532 [Zea mays]	--
NewGene_5147	LOC100275326	5.49592	115	4.26599	97	4.22593	124	1.82369	46	1.4718	40	2.28967	66	-1.16988	3.99175e-06	down	--	--	--	--	--	--	--	--	--	--	--	uncharacterized protein LOC100275326 [Zea mays]	--
NewGene_5159	--	2.27262	128	2.40554	148	2.04414	170	0.957932	63	1.25033	81	0.837011	69	-1.07619	2.14422e-07	down	--	--	--	--	--	--	--	--	--	--	--	--	--
NewGene_5164	--	4.36296	178	5.23256	232	5.11293	291	1.39379	64	1.58902	81	1.59149	91	-1.57265	4.1466e-18	down	--	--	--	--	--	--	--	--	--	--	--	--	--
NewGene_5168	LOC100384395	1.78813	63	1.26782	48	1.82259	87	0.683084	28	0.639052	29	0.694438	33	-1.13631	0.000372835	down	--	--	Cellular Component: integral component of membrane (GO:0016021);;	--	--	--	--	--	--	I	Lipid transport and metabolism	putative phospholipase, patatin family protein [Zea mays]	cellular component: cellular anatomical entity (GO:0110165)
NewGene_5171	--	0.750816	36	0.589052	31	0.747983	50	2.02569	117	1.73355	106	1.53987	102	1.47857	1.389e-08	up	--	--	--	--	--	--	--	--	--	--	--	--	--
NewGene_5185	--	5.10395	427	4.88572	424	5.34465	607	1.73888	167	1.70962	170	1.36662	161	-1.54898	2.52383e-35	down	--	--	--	--	--	--	--	--	--	--	--	--	--
NewGene_5244	--	3.39905	47	3.05579	45	3.47596	66	0.477016	9	0.645263	12	0.539369	10	-2.35093	2.15044e-08	down	--	--	--	--	--	--	--	--	--	--	--	unknown [Zea mays]	--
NewGene_5248	LOC100273776	0.180676	15	0.313702	28	0.411075	46	1.2167	98	1.14873	107	1.14557	128	1.92407	2.19806e-11	up	--	--	--	--	--	--	--	--	--	--	--	uncharacterized protein LOC100273776 [Zea mays]	--
NewGene_5261	LOC109946109	0.866181	91	0.952251	108	0.646416	95	0.317622	40	0.291182	39	0.659449	57	-1.14688	2.13284e-05	down	[G]	Carbohydrate transport and metabolism	Molecular Function: channel activity (GO:0015267);; Cellular Component: integral component of membrane (GO:0016021);;	K09874|1.18e-44|zma:542643|K09874 aquaporin NIP | (RefSeq) NIP2-1; aquaporin NIP2-1	--	[G]	Carbohydrate transport and metabolism	Major intrinsic protein	Aquaporin NIP2-1 OS=Zea mays OX=4577 GN=NIP2-1 PE=2 SV=2	G	Carbohydrate transport and metabolism	aquaporin NIP1-2-like [Zea mays]	biological process: cellular process (GO:0009987);; biological process: localization (GO:0051179);; molecular function: transporter activity (GO:0005215);; cellular component: cellular anatomical entity (GO:0110165)
NewGene_5279	LOC103654876	6.43465	141	6.71912	160	5.70749	175	2.88011	76	2.35577	66	1.79422	55	-1.28086	3.20274e-09	down	--	--	--	K10839|3.89e-13|bdi:112271456|K10839 UV excision repair protein RAD23 | (RefSeq) ubiquitin receptor RAD23b-like isoform X1	Nucleotide excision repair (ko03420);; Protein processing in endoplasmic reticulum (ko04141)	--	--	--	--	--	--	uncharacterized protein LOC103654876 [Zea mays]	--
NewGene_5285	--	5.38814	209	5.64209	236	5.08548	278	12.8678	585	11.4398	552	11.3177	590	1.24958	1.91851e-29	up	--	--	--	--	--	--	--	--	--	--	--	--	--
NewGene_5293	--	0.873476	44	0.803255	44	0.941554	66	0.242334	15	0.20352	14	0.261897	19	-1.68192	1.13085e-05	down	--	--	--	--	--	--	--	--	--	--	--	unknown [Zea mays]	--
NewGene_5300	--	0.758962	87	0.910051	114	0.707653	111	1.43089	199	1.97531	281	1.64842	263	1.23373	4.79936e-12	up	--	--	--	--	--	--	--	--	--	--	--	unknown [Zea mays]	--
NewGene_5307	--	1.26356	124	1.26558	137	1.48753	219	5.6294	695	5.05823	680	4.74325	672	2.10356	1.29043e-66	up	--	--	--	--	--	--	--	--	--	--	--	--	--
NewGene_5311	LOC103654909	0.558247	68	0.58199	77	0.434212	74	0.233325	33	0.218764	34	0.057612	11	-1.49692	5.09637e-05	down	--	--	Cellular Component: plasma membrane (GO:0005886);; Cellular Component: integral component of membrane (GO:0016021);;	--	--	--	--	Leucine rich repeat	Phytosulfokine receptor 1 OS=Arabidopsis thaliana OX=3702 GN=PSKR1 PE=1 SV=4	T	Signal transduction mechanisms	receptor-like protein 2 [Zea mays]	cellular component: cellular anatomical entity (GO:0110165)
NewGene_5318	LOC112882526	3.82209	303	3.80498	328	3.39777	377	1.38951	133	1.27568	129	1.27744	141	-1.33611	9.1173e-21	down	--	--	--	K22696|7.77e-55|dcr:108202480|K22696 protein-lysine N-methyltransferase EEF2KMT [EC:2.1.1.-] | (RefSeq) uncharacterized protein LOC108202480 isoform X1	--	--	--	Helix-turn-helix domain	--	--	--	uncharacterized protein LOC112882526 [Panicum hallii]	--
NewGene_5322	LOC100192002	0.829345	9	0.905723	11	1.01493	16	4.13756	54	3.46028	48	4.63032	69	2.24749	2.21218e-08	up	[P]	Inorganic ion transport and metabolism	Molecular Function: calcium transmembrane transporter activity, phosphorylative mechanism (GO:0005388);; Molecular Function: ATP binding (GO:0005524);; Biological Process: cellular calcium ion homeostasis (GO:0006874);; Molecular Function: proton-exporting ATPase activity, phosphorylative mechanism (GO:0008553);; Cellular Component: integral component of membrane (GO:0016021);; Molecular Function…	K01537|9.79e-43|sbi:8084900|K01537 P-type Ca2+ transporter type 2C [EC:7.2.2.10] | (RefSeq) calcium-transporting ATPase 4, endoplasmic reticulum-type	--	[P]	Inorganic ion transport and metabolism	haloacid dehalogenase-like hydrolase	Calcium-transporting ATPase 4, endoplasmic reticulum-type OS=Arabidopsis thaliana OX=3702 GN=ECA4 PE=2 SV=2	P	Inorganic ion transport and metabolism	uncharacterized protein LOC100192002 isoform X1 [Zea mays]	biological process: cellular process (GO:0009987);; biological process: localization (GO:0051179);; molecular function: transporter activity (GO:0005215);; molecular function: binding (GO:0005488);; biological process: biological regulation (GO:0065007);; cellular component: cellular anatomical entity (GO:0110165);; molecular function: catalytic activity (GO:0003824)
NewGene_5347	LOC103652709	0.29016	39	0.414148	60	0.293683	55	0.112319	18	0.147622	26	0.114821	22	-1.23758	0.000792325	down	--	--	Molecular Function: DNA binding (GO:0003677);; Molecular Function: endonuclease activity (GO:0004519);; Biological Process: DNA repair (GO:0006281);; Molecular Function: kinase activity (GO:0016301);;	K22804|1.12e-83|bna:106442438|K22804 structural maintenance of chromosomes protein 6 | (RefSeq) structural maintenance of chromosomes protein 6B-like	--	[R]	General function prediction only	Reverse transcriptase (RNA-dependent DNA polymerase)	Putative ribonuclease H protein At1g65750 OS=Arabidopsis thaliana OX=3702 GN=At1g65750 PE=3 SV=1	S	Function unknown	Protein kinase domain superfamily protein [Zea mays]	molecular function: binding (GO:0005488);; biological process: metabolic process (GO:0008152);; biological process: cellular process (GO:0009987);; molecular function: catalytic activity (GO:0003824);; biological process: response to stimulus (GO:0050896)
NewGene_5362	--	3.01057	57	3.15224	64	2.94651	77	1.12353	25	1.02642	28	1.69259	44	-1.04714	0.000898228	down	--	--	--	--	--	--	--	--	--	--	--	--	--
NewGene_5398	LOC112939257	0.247211	32	0.301302	52	0.161706	39	15.9204	2479	21.9144	2616	15.5734	2697	5.97888	0	up	--	--	--	K02218|1.23e-43|sbi:8069780|K02218 casein kinase 1 [EC:2.7.11.1] | (RefSeq) uncharacterized protein LOC8069780	--	[L]	Replication, recombination and repair	DDE superfamily endonuclease	--	L	Replication, recombination and repair	protein ALP1-like [Oryza sativa Japonica Group]	--
NewGene_5438	--	0	0	0	0	0	0	1.24917	52	1.13846	50	1.40008	68	8.24194	5.8285e-11	up	--	--	--	--	--	--	--	--	--	--	--	--	--
NewGene_5494	--	0.456347	41	0.338961	34	0.504379	62	0.190734	21	0.128429	16	0.135919	18	-1.30476	0.00093206	down	--	--	--	--	--	--	--	--	--	--	--	hypothetical protein ZEAMMB73_Zm00001d050015 [Zea mays]	--
NewGene_5507	LOC103637704	0.781213	47	0.342442	33	0.967286	77	0.225631	26	0.238709	22	0.105875	14	-1.30815	0.00103604	down	--	--	Cellular Component: nucleus (GO:0005634);; Biological Process: regulation of transcription, DNA-templated (GO:0006355);; Molecular Function: zinc ion binding (GO:0008270);;	K17604|4.12e-139|ats:109756079|K17604 zinc finger SWIM domain-containing protein 3 | (RefSeq) LOC109756079; protein FAR1-RELATED SEQUENCE 5-like	--	--	--	MULE transposase domain	Protein FAR1-RELATED SEQUENCE 5 OS=Arabidopsis thaliana OX=3702 GN=FRS5 PE=1 SV=1	S	Function unknown	protein FAR1-RELATED SEQUENCE 5-like isoform X2 [Zea mays]	cellular component: intracellular (GO:0005622);; cellular component: cellular anatomical entity (GO:0110165);; biological process: biological regulation (GO:0065007);; molecular function: binding (GO:0005488)
NewGene_5512	--	1.50467	137	1.09624	109	1.88823	240	0.525679	59	0.237934	29	0.193033	25	-2.05165	2.65696e-05	down	--	--	--	--	--	--	--	--	--	--	--	--	--
NewGene_5513	--	2.74131	130	3.85917	215	2.73819	188	0.814282	36	1.51335	97	1.21382	75	-1.38523	0.00145107	down	--	--	--	--	--	--	--	--	--	--	--	--	--
NewGene_5560	--	1.01339	121	0.976962	121	0.806842	137	0.285041	39	0.25524	44	0.392304	63	-1.40261	5.89421e-09	down	--	--	--	--	--	--	--	Transposase family tnp2	--	--	--	CACTA TnpD transposase [Zea mays]	--
NewGene_5561	--	0.952655	50	0.958893	54	0.840659	61	0.194907	13	0.417184	28	0.466108	34	-1.16633	0.00142986	down	--	--	--	--	--	--	--	--	--	--	--	--	--
NewGene_558	--	1.44057	45	1.84065	62	1.7794	76	4.14827	153	4.29165	169	5.05962	179	1.4522	1.38229e-12	up	--	--	Cellular Component: integral component of membrane (GO:0016021);; Molecular Function: kinase activity (GO:0016301);;	K04371|1.39e-107|cann:107878495|K04371 mitogen-activated protein kinase 1/3 [EC:2.7.11.24] | (RefSeq) mitogen-activated protein kinase 20	--	[T]	Signal transduction mechanisms	Protein kinase domain	Mitogen-activated protein kinase 7 OS=Oryza sativa subsp. japonica OX=39947 GN=MPK7 PE=2 SV=1	T	Signal transduction mechanisms	Mitogen-activated protein kinase 7 [Zea mays]	cellular component: cellular anatomical entity (GO:0110165);; molecular function: catalytic activity (GO:0003824)
NewGene_5602	--	0.504093	21	0.331944	15	0.370547	22	1.18212	59	1.4962	79	1.48513	84	1.91836	1.3259e-08	up	--	--	--	--	--	--	--	--	--	--	--	--	--
NewGene_5622	--	0.386456	8	0.282143	6	0.813914	22	3.57118	82	3.67194	90	3.02119	80	2.83948	7.55163e-14	up	--	--	--	--	--	--	--	--	--	--	--	--	--
NewGene_5636	--	2.10431	166	2.01321	168	1.76952	184	8.81331	843	9.67902	976	9.68763	1052	2.45313	9.05905e-115	up	--	--	--	--	--	--	--	--	--	--	--	--	--
NewGene_5637	--	0.43022	21	0.435023	23	0.299445	21	1.41218	85	1.215	77	1.13409	79	1.87385	4.39963e-09	up	--	--	--	--	--	--	--	--	--	--	--	unknown [Zea mays]	--
NewGene_5685	LOC109943436	2.8427	114	2.24498	98	2.96444	167	0.597222	29	0.543237	28	0.671741	38	-1.99444	2.85337e-14	down	--	--	--	--	--	--	--	--	--	--	--	unknown [Zea mays]	--
NewGene_5748	--	0.33516	15	0.255603	12	0.33274	21	1.31587	69	0.852744	48	0.826079	50	1.80945	3.5122e-06	up	--	--	--	--	--	--	--	--	--	--	--	--	--
NewGene_5751	--	2.12813	104	2.41198	124	2.41601	159	0.265678	16	0.400166	25	0.349621	23	-2.59932	1.87143e-20	down	--	--	--	--	--	--	--	--	--	--	--	--	--
NewGene_5832	--	2.82941	449	2.88015	497	2.88255	640	0.898645	172	0.975411	199	0.853755	188	-1.50831	2.09395e-38	down	--	--	--	--	--	--	--	--	--	--	--	--	--
NewGene_5835	--	9.06004	1120	8.5184	1113	9.02611	1503	0.978048	148	1.00909	147	0.922323	132	-3.13328	5.91338e-198	down	--	--	--	--	--	--	--	--	--	--	--	--	--
NewGene_5848	--	1.5718	122	1.78611	125	1.52388	154	0.438443	42	0.403711	38	0.688159	59	-1.54494	5.31749e-11	down	--	--	--	--	--	--	--	--	--	--	--	--	--
NewGene_5861	--	3.47478	111	3.64048	126	3.79034	169	0.41772	17	0.194062	8	0.326713	15	-3.34156	7.54565e-26	down	--	--	--	--	--	--	--	--	--	--	--	unnamed protein product [Digitaria exilis]	--
NewGene_590	--	4.16807	81	3.72401	79	4.3632	119	1.25718	30	1.82045	46	1.79309	49	-1.16279	1.65046e-05	down	--	--	--	--	--	--	--	--	--	--	--	--	--
NewGene_6053	--	0.908559	48	1.81044	103	2.20435	138	0.407116	28	0.326706	23	0.619085	38	-1.67335	3.17028e-07	down	--	--	--	--	--	--	--	--	--	--	--	--	--
NewGene_6112	LOC105914918	1.3169	136	1.07766	114	1.01791	143	0.19903	29	0.382979	46	0.390129	58	-1.59463	4.0925e-10	down	--	--	Molecular Function: nucleic acid binding (GO:0003676);;	K13424|1.48e-37|sita:105914918|K13424 WRKY transcription factor 33 | (RefSeq) WRKY transcription factor WRKY24-like	MAPK signaling pathway - plant (ko04016);; Plant-pathogen interaction (ko04626)	--	--	--	--	L	Replication, recombination and repair	WRKY transcription factor WRKY24-like [Setaria italica]	molecular function: binding (GO:0005488)
NewGene_6127	--	0.042334	3	0.055692	4	0	0	1.86585	149	1.6953	144	1.91989	176	6.04896	1.49916e-24	up	--	--	--	K10523|2.49e-14|obr:102699661|K10523 speckle-type POZ protein | (RefSeq) BTB/POZ and MATH domain-containing protein 1-like	--	--	--	--	--	L	Replication, recombination and repair	Cinful1 polyprotein [Zea mays]	--
NewGene_6154	--	0.603509	47	0.763293	61	0.501534	65	0.042443	4	0.087462	10	0.301645	21	-2.33686	8.18056e-08	down	--	--	--	--	--	--	--	--	--	--	--	--	--
NewGene_6158	--	6.77858	119	4.22869	81	4.87281	120	2.3633	50	2.49138	56	1.70487	42	-1.12799	2.50222e-05	down	--	--	--	--	--	--	--	--	--	--	--	--	--
NewGene_6167	LOC105915054	1.57232	162	1.17903	150	1.44437	200	5.15026	603	4.584	673	5.35661	769	1.98596	1.88487e-67	up	--	--	Cellular Component: integral component of membrane (GO:0016021);;	K19027|3.71e-23|zma:103652610|K19027 zinc finger FYVE domain-containing protein 26 | (RefSeq) uncharacterized protein LOC103652610 isoform X1	--	--	--	--	--	E	Amino acid transport and metabolism	uncharacterized protein LOC105915054 [Setaria italica]	cellular component: cellular anatomical entity (GO:0110165)
NewGene_6175	--	1.05393	122	1.15926	146	1.10547	179	2.56259	357	2.22099	329	2.6895	430	1.31327	5.85811e-21	up	--	--	Molecular Function: kinase activity (GO:0016301);;	--	--	--	--	--	--	--	--	Leucine-rich repeat protein kinase family protein [Zea mays]	molecular function: catalytic activity (GO:0003824)
NewGene_6201	--	5.06484	166	4.93557	184	6.30213	299	0.718154	33	1.37426	60	0.500662	25	-2.43615	3.23529e-22	down	--	--	--	--	--	--	--	--	--	--	--	unknown [Zea mays]	--
NewGene_6235	--	1.99561	30	2.29569	32	2.51728	45	3.52786	67	4.38127	78	3.59526	76	1.04576	0.000306225	up	--	--	Cellular Component: nucleus (GO:0005634);; Cellular Component: endoplasmic reticulum (GO:0005783);; Biological Process: regulation of transcription, DNA-templated (GO:0006355);; Biological Process: protein glycosylation (GO:0006486);; Cellular Component: integral component of membrane (GO:0016021);; Molecular Function: transferase activity (GO:0016740);; Molecular Function: sequence-specific DNA …	K19045|6.87e-13|aly:9300232|K19045 E3 ubiquitin-protein ligase BIG BROTHER and related proteins [EC:2.3.2.27] | (RefSeq) E3 ubiquitin ligase BIG BROTHER-related isoform X1	--	[O]	Posttranslational modification, protein turnover, chaperones	RING-like zinc finger	E3 ubiquitin-protein ligase SIS3 OS=Arabidopsis thaliana OX=3702 GN=SIS3 PE=2 SV=2	O	Posttranslational modification, protein turnover, chaperones	Dolichyl-diphosphooligosaccharide--protein glycosyltransferase subunit 1A [Zea mays]	cellular component: intracellular (GO:0005622);; cellular component: cellular anatomical entity (GO:0110165);; biological process: biological regulation (GO:0065007);; biological process: metabolic process (GO:0008152);; biological process: cellular process (GO:0009987);; molecular function: catalytic activity (GO:0003824);; molecular function: binding (GO:0005488)
NewGene_6249	--	1.18078	225	0.968089	169	1.00478	274	1.71813	426	1.74283	502	2.1247	578	1.16101	1.85892e-18	up	--	--	Molecular Function: nucleic acid binding (GO:0003676);; Molecular Function: zinc ion binding (GO:0008270);; Biological Process: DNA integration (GO:0015074);;	K19525|5.15e-124|dct:110098611|K19525 vacuolar protein sorting-associated protein 13A/C | (RefSeq) uncharacterized protein LOC110098611	--	[R]	General function prediction only	Reverse transcriptase (RNA-dependent DNA polymerase)	RNA-directed DNA polymerase homolog OS=Oenothera berteroana OX=3950 PE=4 SV=1	L	Replication, recombination and repair	gag-pol polyprotein [Gossypium australe]	molecular function: binding (GO:0005488);; biological process: metabolic process (GO:0008152);; biological process: cellular process (GO:0009987)
NewGene_6295	--	0.112635	5	0	0	0	0	0.821337	40	1.11559	62	0.795701	42	4.69769	0.000974248	up	--	--	Biological Process: transposition (GO:0032196);;	--	--	--	--	--	--	--	--	unknown [Zea mays]	biological process: cellular process (GO:0009987)
NewGene_6309	--	0.328793	19	0.373512	26	0.51598	46	1.3304	88	1.26042	98	1.49513	90	1.6236	3.13118e-08	up	--	--	--	--	--	--	--	--	--	--	--	--	--
NewGene_6318	--	2.8373	56	2.63035	57	3.60496	97	0.267612	7	0.282706	8	0.375226	11	-3.00319	4.90787e-13	down	--	--	--	--	--	--	--	--	--	--	--	unknown [Zea mays]	--
NewGene_6355	--	0.021344	3	0.083661	13	0.070032	14	0.674484	115	0.877344	159	0.741593	145	3.80856	4.44203e-27	up	--	--	--	--	--	--	--	--	--	--	--	hypothetical protein ZEAMMB73_Zm00001d015830 [Zea mays]	--
NewGene_6378	--	3.73595	102	3.72972	110	2.6846	102	0.908468	30	0.739699	26	0.304832	12	-2.22502	8.34056e-12	down	--	--	--	--	--	--	--	--	--	--	--	--	--
NewGene_6385	LOC100279913	0.106061	9	0.194306	15	0.389557	35	2.0106	134	3.01007	209	2.13674	170	3.14907	8.67922e-26	up	--	--	--	--	--	--	--	--	--	--	--	unknown [Zea mays]	--
NewGene_6396	--	2.62679	218	3.31294	270	2.8826	297	0.914978	90	0.850648	76	0.740624	86	-1.64803	1.4617e-21	down	--	--	--	--	--	--	--	--	--	--	--	--	--
NewGene_6416	--	1.30461	112	1.4422	116	1.7192	190	0.585182	56	0.604171	68	0.56532	70	-1.09805	4.98465e-07	down	--	--	--	--	--	--	--	--	--	--	--	--	--
NewGene_6418	LOC103645777	0.630652	23	0.599222	32	0.347987	26	0.789746	44	1.07323	70	0.977462	61	1.08519	0.00181489	up	--	--	--	--	--	--	--	--	Protein NARROW LEAF 1 OS=Oryza sativa subsp. japonica OX=39947 GN=NAL1 PE=1 SV=1	S	Function unknown	Trypsin family protein [Zea mays]	--
NewGene_6427	--	0	0	0.495126	7	0	0	3.63419	50	4.28646	63	3.97237	63	4.55837	0.00450961	up	--	--	--	--	--	--	--	--	--	--	--	--	--
NewGene_6440	LOC109939816	2.40468	164	1.8222	146	2.21675	219	0.99193	70	0.870099	58	0.851195	64	-1.46302	8.51034e-13	down	--	--	--	--	--	--	--	--	--	L	Replication, recombination and repair	putative nuclease HARBI1 [Zea mays]	--
NewGene_6498	--	0.339447	19	0.526032	32	0.460848	36	5.38599	361	5.65708	403	5.10204	392	3.73117	7.5165e-75	up	--	--	--	--	--	--	--	--	--	--	--	--	--
NewGene_6530	LOC103646649	4.4737	198	2.82447	141	3.54284	247	0.824189	54	0.869831	51	1.08808	55	-1.87603	8.53487e-18	down	--	--	--	--	--	--	--	--	--	L	Replication, recombination and repair	uncharacterized protein LOC103646649 [Zea mays]	--
NewGene_6543	LOC103653272	0.6045	78	0.930801	130	0.720272	129	0.319809	50	0.305327	49	0.370616	68	-1.02261	5.08298e-05	down	--	--	--	--	--	--	--	Transposase family tnp2	--	S	Function unknown	uncharacterized protein LOC103653272 [Zea mays]	--
NewGene_6586	--	0.869615	48	1.28736	76	1.02369	74	0.392196	27	0.623851	44	0.235331	19	-1.13773	0.00134138	down	--	--	--	--	--	--	--	--	--	--	--	--	--
NewGene_6596	--	1.6484	73	1.49776	67	1.39263	87	0.363149	20	0.339898	20	0.360187	23	-1.8635	6.98205e-09	down	--	--	--	--	--	--	--	--	--	--	--	hypothetical protein Zm00014a_019564 [Zea mays]	--
NewGene_6597	--	1.83346	60	1.26068	43	1.58027	73	0.376535	15	0.781637	33	0.903061	40	-1.02097	0.00499439	down	--	--	--	--	--	--	--	--	--	--	--	--	--
NewGene_6609	--	0.293157	25	0.195926	32	0.30883	32	1.16135	146	1.39523	172	0.789939	78	2.15743	9.67642e-12	up	--	--	--	--	--	--	--	--	--	--	--	--	--
NewGene_6610	--	0.478735	62	0.254912	36	0.188963	34	0.880026	147	1.12986	185	1.80449	282	2.13228	3.78886e-06	up	--	--	--	--	--	--	--	--	--	--	--	--	--
NewGene_663	--	1.74777	84	2.09753	97	1.14661	105	0.856194	46	0.661806	41	0.491763	31	-1.28412	3.10771e-06	down	--	--	--	--	--	--	--	--	--	--	--	--	--
NewGene_6634	--	3.87478	144	3.69541	157	2.87969	172	1.28492	58	1.48555	76	1.10727	61	-1.29432	9.12918e-10	down	--	--	--	--	--	--	--	--	--	--	--	unknown [Zea mays]	--
NewGene_6646	LOC100285135	0.111144	4	0.474211	19	0.238403	12	2.7009	105	1.66901	74	1.81105	88	2.93259	7.23719e-14	up	--	--	Cellular Component: integral component of membrane (GO:0016021);;	K02218|1.61e-59|sbi:8069780|K02218 casein kinase 1 [EC:2.7.11.1] | (RefSeq) uncharacterized protein LOC8069780	--	[L]	Replication, recombination and repair	DDE superfamily endonuclease	--	B	Chromatin structure and dynamics	uncharacterized protein LOC100285135 isoform X3 [Zea mays]	cellular component: cellular anatomical entity (GO:0110165)
NewGene_6662	LOC109940502	2.33313	129	1.03999	102	1.39669	160	0.382357	42	0.500974	58	0.551225	68	-1.23221	2.01434e-07	down	--	--	Molecular Function: DNA binding (GO:0003677);; Molecular Function: protein dimerization activity (GO:0046983);;	K19984|8.61e-78|psom:113272286|K19984 exocyst complex component 5 | (RefSeq) uncharacterized protein LOC113272286	--	[L]	Replication, recombination and repair	hAT family C-terminal dimerisation region	Zinc finger BED domain-containing protein RICESLEEPER 2 OS=Oryza sativa subsp. japonica OX=39947 GN=Os03g0733400 PE=2 SV=1	L	Replication, recombination and repair	zinc finger BED domain-containing protein RICESLEEPER 2 [Zea mays]	molecular function: binding (GO:0005488)
NewGene_6818	--	1.46195	89	1.41936	85	1.33406	118	0.2917	28	0.556964	50	0.174186	22	-1.54569	3.86963e-07	down	--	--	Molecular Function: protein serine/threonine phosphatase activity (GO:0004722);;	--	--	--	--	--	--	--	--	putative protein phosphatase 2C 62 [Zea mays]	biological process: metabolic process (GO:0008152);; biological process: cellular process (GO:0009987);; molecular function: catalytic activity (GO:0003824)
NewGene_6823	--	4.01487	163	4.9944	220	5.32699	302	1.80418	89	2.02885	106	2.47954	140	-1.028	1.61973e-08	down	--	--	--	--	--	--	--	--	--	--	--	--	--
NewGene_6827	LOC100273267	2.41348	112	2.32083	117	2.5755	163	0.336854	21	0.466776	30	0.428781	28	-2.3138	1.99762e-18	down	--	--	--	--	--	--	--	--	Uncharacterized protein At4g06744 OS=Arabidopsis thaliana OX=3702 GN=At4g06744 PE=2 SV=1	S	Function unknown	uncharacterized protein LOC100273267 isoform X1 [Zea mays]	--
NewGene_6868	--	6.23492	464	5.75016	446	5.87089	598	2.4865	219	2.49975	237	2.80694	279	-1.04798	4.9945e-20	down	--	--	--	--	--	--	--	--	--	--	--	hypothetical protein ZEAMMB73_Zm00001d034041 [Zea mays]	--
NewGene_6872	LOC103643277	1.20571	36	1.69908	56	1.71533	70	0.470579	19	0.806477	29	0.834592	29	-1.06857	0.00261652	down	--	--	--	--	--	--	--	--	--	--	--	uncharacterized protein LOC103643277 [Zea mays]	--
NewGene_6881	--	0.519895	9	0.809239	15	0.456638	11	5.3258	110	5.18446	114	5.35421	127	3.31191	1.09249e-22	up	--	--	Molecular Function: obsolete transcription factor activity, protein binding (GO:0000988);; Molecular Function: obsolete transcription factor activity, transcription factor binding (GO:0000989);; Molecular Function: molecular_function (GO:0003674);; Molecular Function: protein disulfide isomerase activity (GO:0003756);; Molecular Function: catalytic activity (GO:0003824);; Molecular Function: bind…	K03549|3.61e-07|jre:108997955|K03549 KUP system potassium uptake protein | (RefSeq) potassium transporter 19-like	--	--	--	Transposase-associated domain	--	O	Posttranslational modification, protein turnover, chaperones	transposase-associated domain protein [Zea mays]	molecular function: catalytic activity (GO:0003824);; molecular function: binding (GO:0005488);; cellular component: intracellular (GO:0005622);; cellular component: cellular anatomical entity (GO:0110165);; biological process: metabolic process (GO:0008152);; biological process: cellular process (GO:0009987);; biological process: response to stimulus (GO:0050896);; biological process: biological…
NewGene_6891	--	3.3714	332	3.73419	395	3.43257	493	1.02501	124	0.957602	103	0.878475	102	-1.88914	1.17441e-37	down	--	--	--	--	--	--	--	--	--	--	--	--	--
NewGene_6897	LOC100382768	11.9758	734	12.9418	863	12.0101	1031	1.6997	126	1.76709	139	1.63159	139	-2.70871	1.47564e-130	down	--	--	--	--	--	--	--	--	--	--	--	uncharacterized protein LOC100382768 [Zea mays]	--
NewGene_6974	--	0.219524	8	0.276005	10	0.551805	25	1.26889	50	1.73815	72	1.01776	46	2.00788	1.6806e-06	up	--	--	--	--	--	--	--	--	--	--	--	hypothetical protein OsJ_05086 [Oryza sativa Japonica Group]	--
NewGene_6988	--	1.58584	100	1.72594	117	1.85588	166	0.783827	61	0.803462	65	0.509678	42	-1.17373	1.37326e-06	down	--	--	--	--	--	--	--	--	--	--	--	--	--
NewGene_6991	LOC103647055	2.15359	180	2.07789	192	1.83216	229	0.871838	86	0.727393	84	0.894908	91	-1.21451	1.10902e-11	down	--	--	Molecular Function: catalytic activity (GO:0003824);;	--	--	--	--	--	--	--	--	uncharacterized protein LOC103647055 [Zea mays]	molecular function: catalytic activity (GO:0003824)
NewGene_705	--	1.29422	92	0.843633	79	1.3837	156	0.113143	9	0.207019	19	0.145911	15	-2.91187	1.42711e-17	down	--	--	--	--	--	--	--	--	--	--	--	--	--
NewGene_706	--	5.34555	162	4.96532	153	5.18429	214	1.66135	57	1.96127	70	1.96882	74	-1.40454	1.23227e-12	down	--	--	--	--	--	--	--	--	--	--	--	--	--
NewGene_7063	LOC103639178	0.127791	10	0.29109	24	0.163342	17	1.21359	109	0.993476	95	1.05936	109	2.60884	1.03567e-15	up	--	--	--	--	--	--	--	--	--	--	--	unknown [Zea mays]	--
NewGene_7071	--	1.40037	77	1.18366	68	1.14974	85	0.233084	16	0.412723	37	0.359666	21	-1.65567	9.21897e-07	down	--	--	Cellular Component: integral component of membrane (GO:0016021);;	--	--	--	--	--	--	--	--	unknown [Zea mays]	cellular component: cellular anatomical entity (GO:0110165)
NewGene_7090	--	3.23716	79	2.60381	69	2.49293	85	1.4997	44	0.992442	31	1.19646	41	-1.02346	0.000450085	down	--	--	Molecular Function: structural constituent of ribosome (GO:0003735);; Cellular Component: ribosome (GO:0005840);; Biological Process: translation (GO:0006412);;	K02974|1.03e-51|zma:103628877|K02974 small subunit ribosomal protein S24e | (RefSeq) 40S ribosomal protein S24-1	Ribosome (ko03010)	[J]	Translation, ribosomal structure and biogenesis	Ribosomal protein S24e	40S ribosomal protein S24-1 OS=Arabidopsis thaliana OX=3702 GN=RPS24A PE=2 SV=1	J	Translation, ribosomal structure and biogenesis	40S ribosomal protein S24-2 [Zea mays]	molecular function: structural molecule activity (GO:0005198);; cellular component: intracellular (GO:0005622);; cellular component: cellular anatomical entity (GO:0110165);; biological process: metabolic process (GO:0008152);; biological process: cellular process (GO:0009987)
NewGene_71	--	0.161545	6	0.201424	16	0.26989	26	0.938464	69	0.501753	40	0.745684	63	1.88057	7.04043e-06	up	--	--	--	--	--	--	--	--	--	--	--	--	--
NewGene_7100	LOC100284024	3.87619	75	3.50963	75	3.90713	107	1.65135	40	1.55133	38	1.84475	50	-1.0098	0.000165819	down	[T]	Signal transduction mechanisms	Molecular Function: protein serine/threonine kinase activity (GO:0004674);; Molecular Function: ATP binding (GO:0005524);;	K07178|9.75e-84|zma:103627813|K07178 RIO kinase 1 [EC:2.7.11.1] | (RefSeq) serine/threonine-protein kinase rio1-like	Ribosome biogenesis in eukaryotes (ko03008)	[TD]	Signal transduction mechanisms;; Cell cycle control, cell division, chromosome partitioning	RIO1 family	--	--	--	Serine/threonine-protein kinase Rio1 [Zea mays]	biological process: metabolic process (GO:0008152);; biological process: cellular process (GO:0009987);; molecular function: catalytic activity (GO:0003824);; molecular function: binding (GO:0005488)
NewGene_7106	--	3.02196	143	3.39153	179	3.2308	218	1.19897	70	1.45949	90	1.36075	89	-1.12132	3.339e-09	down	--	--	--	--	--	--	--	--	--	--	--	--	--
NewGene_7136	--	0.433467	24	0.494098	30	0.872807	67	1.81103	119	2.42456	169	2.34032	176	1.96589	5.59245e-14	up	--	--	--	--	--	--	--	--	--	--	--	hypothetical protein Zm00014a_002162 [Zea mays]	--
NewGene_7158	--	0.862761	74	0.89276	80	1.03922	113	2.57638	223	2.41782	261	1.76791	208	1.37892	3.50014e-14	up	--	--	--	--	--	--	--	--	--	--	--	hypothetical protein SEVIR_6G154900v2 [Setaria viridis]	--
NewGene_7166	LOC103627924	0.202856	6	0.337576	9	0.322483	14	2.05847	66	1.87282	64	2.0447	67	2.77529	8.87043e-12	up	--	--	Molecular Function: DNA binding (GO:0003677);; Molecular Function: transposase activity (GO:0004803);; Biological Process: transposition, DNA-mediated (GO:0006313);; Molecular Function: zinc ion binding (GO:0008270);;	--	--	--	--	Zinc knuckle	--	--	--	uncharacterized protein LOC103627924 [Zea mays]	molecular function: binding (GO:0005488);; molecular function: catalytic activity (GO:0003824);; biological process: metabolic process (GO:0008152);; biological process: cellular process (GO:0009987)
NewGene_7255	LOC103626742	0.237692	20	0.371703	31	0.236468	30	1.62459	143	1.32643	127	0.949024	103	2.20562	1.04469e-14	up	--	--	--	--	--	--	--	--	--	--	--	uncharacterized protein LOC103626742 [Zea mays]	--
NewGene_7265	--	0.475651	33	0.432304	32	0.484437	50	1.23202	113	7.80082	308	1.55696	162	2.34498	5.10325e-07	up	--	--	--	--	--	--	--	--	--	E	Amino acid transport and metabolism	unknown [Zea mays]	--
NewGene_7267	LOC103626742	0.442703	21	0.520176	24	0.324253	20	1.76152	94	5.02576	210	1.4166	86	2.56435	7.00989e-13	up	--	--	--	--	--	--	--	--	--	--	--	uncharacterized protein LOC103626742 [Zea mays]	--
NewGene_7272	--	0.365716	12	0.329796	12	0.412466	18	5.38528	200	3.54607	140	3.78916	161	3.58294	1.36261e-30	up	--	--	--	--	--	--	--	--	--	--	--	unnamed protein product [Prunus armeniaca]	--
NewGene_7286	--	1.29563	80	1.46027	91	1.372	104	5.49159	378	8.86503	808	3.96804	313	2.44266	1.79434e-07	up	--	--	--	--	--	--	--	--	--	E	Amino acid transport and metabolism	unknown [Zea mays]	--
NewGene_7287	--	0.24558	7	0.231465	8	0.380686	16	1.5679	54	1.41705	52	1.32627	52	2.3687	2.71621e-08	up	--	--	--	--	--	--	--	--	--	S	Function unknown	hypothetical protein D1007_18164 [Hordeum vulgare]	--
NewGene_7290	--	1.52276	37	1.47657	39	1.42802	48	0.601535	18	0.770446	24	0.50285	17	-1.07838	0.00629921	down	--	--	--	--	--	--	--	--	--	--	--	unknown [Zea mays]	--
NewGene_7292	--	1.86427	65	0.281322	24	0.446156	36	1.60419	141	1.72904	108	0.84826	109	1.46228	0.00620171	up	--	--	--	--	--	--	--	--	--	E	Amino acid transport and metabolism	unknown [Zea mays]	--
NewGene_7293	--	0.90599	46	0.896177	51	0.913055	64	3.18019	191	3.12053	197	2.47621	168	1.7882	1.71218e-17	up	--	--	--	--	--	--	--	--	--	E	Amino acid transport and metabolism	unknown [Zea mays]	--
NewGene_7360	--	1.13493	62	0.943967	56	1.0073	71	0.336357	23	0.225531	16	0.44427	35	-1.37675	7.05391e-05	down	--	--	--	--	--	--	--	--	--	--	--	hypothetical protein [Zea mays]	--
NewGene_7382	--	1.59327	124	1.25493	107	1.64077	179	0.739269	70	0.499685	50	0.746221	81	-1.02697	8.11786e-06	down	--	--	--	--	--	--	--	--	--	--	--	--	--
NewGene_7391	--	4.49781	115	3.58341	96	3.68182	128	0.7905	28	1.28422	42	1.21615	42	-1.61883	7.29103e-10	down	--	--	--	--	--	--	--	--	--	--	--	--	--
NewGene_7397	--	0.841343	45	0.674081	39	1.02482	76	0.205381	14	0.276759	19	0.246724	19	-1.60807	2.67787e-05	down	--	--	--	--	--	--	--	--	--	--	--	--	--
NewGene_7412	LOC100216863	3.51624	343	3.53037	379	3.76407	529	1.68386	197	1.59287	208	1.50259	213	-1.01508	8.62201e-17	down	--	--	--	--	--	--	--	--	--	--	--	uncharacterized protein LOC100216863 isoform 1 [Zea mays]	--
NewGene_7434	--	0.183498	13	0.338205	26	0.287014	29	2.28086	192	2.32481	208	2.36869	229	3.20915	3.61667e-38	up	--	--	--	--	--	--	--	--	--	--	--	--	--
NewGene_7444	--	0.436717	21	0.187586	10	0.159697	11	1.22288	70	0.806325	49	0.813278	53	1.99855	1.96779e-06	up	--	--	--	--	--	--	--	--	--	E	Amino acid transport and metabolism	unknown [Zea mays]	--
NewGene_7459	--	0	0	0.094913	8	0	0	0.941446	83	0.780155	73	1.22533	124	5.02353	0.00349406	up	--	--	--	--	--	--	--	--	--	--	--	--	--
NewGene_7480	LOC100191822	1.87538	65	1.31895	50	1.22966	60	0.442969	19	0.403952	18	0.623054	30	-1.42195	7.86604e-05	down	--	--	Molecular Function: mRNA binding (GO:0003729);; Cellular Component: U1 snRNP (GO:0005685);; Biological Process: mRNA splice site selection (GO:0006376);; Cellular Component: U2-type prespliceosome (GO:0071004);;	--	--	--	--	--	--	--	--	LUC7 related protein [Zea mays]	molecular function: binding (GO:0005488);; cellular component: intracellular (GO:0005622);; cellular component: protein-containing complex (GO:0032991);; cellular component: cellular anatomical entity (GO:0110165);; biological process: cellular process (GO:0009987)
NewGene_752	--	0.12174	8	0	0	0.063873	6	1.00724	76	0.857329	69	0.993822	86	4.03448	6.67321e-16	up	--	--	--	--	--	--	--	--	--	--	--	unknown [Zea mays]	--
NewGene_7532	--	4.40357	43	3.45749	37	4.02991	55	2.10068	25	1.1532	15	1.35476	19	-1.19422	0.00234593	down	--	--	--	--	--	--	--	--	--	--	--	--	--
NewGene_7548	LOC109940303	0.155612	6	0.19349	9	0.242083	13	1.07306	45	1.00325	45	1.04848	48	2.31023	2.5159e-07	up	--	--	Biological Process: RNA (guanine-N7)-methylation (GO:0036265);;	K15443|4.71e-46|sbi:8060478|K15443 tRNA (guanine-N(7)-)-methyltransferase subunit TRM82 | (RefSeq) tRNA (guanine-N(7)-)-methyltransferase non-catalytic subunit wdr4	--	[S]	Function unknown	--	--	O	Posttranslational modification, protein turnover, chaperones	WD repeat-containing protein wdr-5.1-like [Zea mays]	biological process: metabolic process (GO:0008152);; biological process: cellular process (GO:0009987)
NewGene_7571	--	11.9668	899	11.1336	1038	13.4313	1449	3.92803	340	3.72158	361	4.50228	498	-1.4987	1.23276e-52	down	--	--	--	--	--	--	--	--	--	--	--	--	--
NewGene_7593	--	2.69274	97	2.85511	112	3.25152	162	0.700752	32	0.857113	40	1.2216	62	-1.47188	6.71519e-09	down	--	--	--	--	--	--	--	--	--	--	--	--	--
NewGene_7619	--	0.132648	16	0.137753	18	0.15897	26	0.477731	67	0.625415	93	0.791219	127	2.24689	4.88208e-12	up	--	--	Cellular Component: integral component of membrane (GO:0016021);;	--	--	--	--	--	--	--	--	hypothetical protein [Zea mays]	cellular component: cellular anatomical entity (GO:0110165)
NewGene_7637	LOC103633912	1.01059	71	0.891084	74	1.46617	104	0.325866	30	0.267819	25	0.308729	34	-1.48575	3.49584e-07	down	--	--	Molecular Function: molecular_function (GO:0003674);; Molecular Function: binding (GO:0005488);; Molecular Function: calcium ion binding (GO:0005509);; Molecular Function: protein binding (GO:0005515);; Cellular Component: cellular_component (GO:0005575);; Cellular Component: intracellular (GO:0005622);; Cellular Component: obsolete cell (GO:0005623);; Cellular Component: cytoplasm (GO:0005737);;…	--	--	--	--	--	--	O	Posttranslational modification, protein turnover, chaperones	uncharacterized protein LOC103633912 [Zea mays]	molecular function: binding (GO:0005488);; cellular component: intracellular (GO:0005622);; cellular component: cellular anatomical entity (GO:0110165);; biological process: multicellular organismal process (GO:0032501);; biological process: developmental process (GO:0032502)
NewGene_7704	LOC103630031	0.896522	39	0.813465	42	0.673971	43	0.104701	7	0.301415	17	0.228374	15	-1.6993	0.000116685	down	--	--	--	--	--	--	--	--	--	--	--	vegetative cell wall protein gp1-like [Zea mays]	--
NewGene_7725	--	0.951756	66	0.885291	73	1.39787	139	0.483412	36	0.254765	23	0.402103	40	-1.46194	1.59201e-06	down	--	--	Cellular Component: integral component of membrane (GO:0016021);;	--	--	--	--	--	--	--	--	hypothetical protein ZEAMMB73_Zm00001d052938 [Zea mays]	cellular component: cellular anatomical entity (GO:0110165)
NewGene_7754	--	0.677896	33	0.825808	45	0.766472	55	0.383673	18	0.328636	19	0.459737	25	-1.10376	0.00390047	down	--	--	--	--	--	--	--	--	--	--	--	--	--
NewGene_7776	--	0.05824	3	0	0	0.066593	5	2.25116	126	1.72143	103	1.85719	120	5.45367	3.28236e-21	up	--	--	Molecular Function: nucleic acid binding (GO:0003676);; Biological Process: DNA integration (GO:0015074);;	K13116|1.83e-34|pda:103723897|K13116 ATP-dependent RNA helicase DDX41 [EC:3.6.4.13] | (RefSeq) DEAD-box ATP-dependent RNA helicase 35-like	--	[R]	General function prediction only	Chromo (CHRromatin Organisation MOdifier) domain	--	L	Replication, recombination and repair	hypothetical protein C2845_PM08G11800 [Panicum miliaceum]	molecular function: binding (GO:0005488);; biological process: metabolic process (GO:0008152);; biological process: cellular process (GO:0009987)
NewGene_7794	--	0.641908	58	0.69329	56	0.538135	58	0.099803	12	0.127465	16	0.158621	20	-1.87517	6.74041e-07	down	--	--	--	--	--	--	--	--	--	--	--	hypothetical protein ZEAMMB73_Zm00001d037758 [Zea mays]	--
NewGene_7795	LOC8083020	13.7494	289	12.8301	297	14.4751	440	3.78033	98	4.48244	121	4.95747	146	-1.49289	2.94571e-23	down	--	--	Cellular Component: cytosol (GO:0005829);; Molecular Function: microtubule binding (GO:0008017);;	--	--	--	--	Plant protein of unknown function (DUF936)	--	S	Function unknown	uncharacterized protein LOC8083020 [Sorghum bicolor]	cellular component: cellular anatomical entity (GO:0110165);; molecular function: binding (GO:0005488)
NewGene_7816	LOC103635241	2.29754	157	2.46491	196	2.0915	194	0.836748	63	0.890459	73	0.974072	85	-1.32928	2.30042e-11	down	--	--	Molecular Function: molecular_function (GO:0003674);; Molecular Function: binding (GO:0005488);; Molecular Function: calcium ion binding (GO:0005509);; Molecular Function: protein binding (GO:0005515);; Cellular Component: cellular_component (GO:0005575);; Cellular Component: intracellular (GO:0005622);; Cellular Component: obsolete cell (GO:0005623);; Cellular Component: cytoplasm (GO:0005737);;…	--	--	--	--	Plant transposase (Ptta/En/Spm family)	--	O	Posttranslational modification, protein turnover, chaperones	uncharacterized protein LOC103635241 [Zea mays]	molecular function: binding (GO:0005488);; cellular component: intracellular (GO:0005622);; cellular component: cellular anatomical entity (GO:0110165);; biological process: multicellular organismal process (GO:0032501);; biological process: developmental process (GO:0032502)
NewGene_782	LOC542512	0.113735	12	0.251746	29	0.218193	32	0.370903	46	0.556304	74	0.44326	63	1.33432	0.000244558	up	--	--	Biological Process: nuclear-transcribed mRNA catabolic process, nonsense-mediated decay (GO:0000184);; Biological Process: nuclear-transcribed mRNA catabolic process (GO:0000956);; Molecular Function: molecular_function (GO:0003674);; Molecular Function: nucleic acid binding (GO:0003676);; Molecular Function: DNA binding (GO:0003677);; Molecular Function: catalytic activity (GO:0003824);; Molecul…	--	--	[R]	General function prediction only	zinc-binding in reverse transcriptase	--	L	Replication, recombination and repair	VEF family protein isoform X5 [Zea mays]	biological process: metabolic process (GO:0008152);; biological process: cellular process (GO:0009987);; biological process: biological regulation (GO:0065007);; molecular function: binding (GO:0005488);; molecular function: catalytic activity (GO:0003824);; cellular component: intracellular (GO:0005622);; cellular component: cellular anatomical entity (GO:0110165);; biological process: response …
NewGene_7821	--	0	0	1.24553	14	0	0	34.9553	406	32.9528	407	33.9234	452	6.39486	0.00143634	up	--	--	--	--	--	--	--	--	--	--	--	--	--
NewGene_7834	--	4.05532	464	4.26797	570	4.03913	698	1.62588	259	2.28897	272	1.924	331	-1.01254	6.52677e-21	down	--	--	--	--	--	--	--	--	--	--	--	--	--
NewGene_7838	LOC111589526	0.803075	63	0.74646	63	0.692314	71	0.321461	31	0.278683	30	0.335101	38	-1.01388	0.00095914	down	--	--	--	--	--	--	--	--	--	--	--	uncharacterized protein LOC111589526 [Zea mays]	--
NewGene_7842	--	2.17801	18	0.6862	6	1.21444	14	11.533	111	11.7314	120	13.8122	153	3.31608	5.97724e-23	up	--	--	--	--	--	--	--	--	--	--	--	--	--
NewGene_785	--	0.542471	45	0.27684	26	0.289777	41	0.663193	73	0.492035	69	0.896299	128	1.23372	9.26538e-05	up	--	--	--	K14300|1.95e-29|pda:103721930|K14300 nuclear pore complex protein Nup133 | (RefSeq) LOW QUALITY PROTEIN: nuclear pore complex protein NUP133	RNA transport (ko03013)	--	--	Transposase family tnp2	--	S	Function unknown	putative transposase protein, partial [Zea mays]	--
NewGene_7854	--	0.682109	31	1.00507	50	1.02702	66	0.430706	26	0.330156	25	0.266345	21	-1.00903	0.00678742	down	--	--	--	--	--	--	--	--	--	--	--	--	--
NewGene_7858	--	2.1857	77	1.69693	74	2.73066	135	0.257806	13	0.211314	15	0.304746	19	-2.5916	9.76818e-15	down	--	--	--	--	--	--	--	--	--	--	--	unknown [Zea mays]	--
NewGene_7895	--	1.86596	140	1.85314	152	1.82575	192	0.541683	49	0.49655	48	0.51698	54	-1.6873	1.94065e-15	down	--	--	--	--	--	--	--	--	--	--	--	unknown [Zea mays]	--
NewGene_7898	--	16.1756	1538	16.724	1731	18.6044	2478	3.21322	369	3.22006	393	3.08112	406	-2.2927	1.20872e-192	down	--	--	--	--	--	--	--	--	--	--	--	--	--
NewGene_7902	--	0.791388	32	1.09931	48	0.786242	43	0.458519	22	0.177408	10	0.090646	6	-1.68913	0.0004957	down	--	--	--	--	--	--	--	--	--	--	--	--	--
NewGene_7910	LOC103629645	2.22548	186	1.70697	155	2.21981	260	0.849146	86	1.01184	109	0.903963	105	-1.0023	6.28062e-08	down	--	--	--	--	--	--	--	--	--	--	--	uncharacterized protein LOC103629645 isoform X2 [Zea mays]	--
NewGene_7911	--	3.12692	231	3.37284	271	3.67731	381	1.33349	119	1.7523	166	1.40397	144	-1.03653	2.30901e-11	down	--	--	--	--	--	--	--	--	--	--	--	--	--
NewGene_7947	--	0.82591	46	0.967377	59	0.849978	66	0.305689	21	0.198822	15	0.356025	28	-1.43017	6.47451e-05	down	--	--	--	--	--	--	--	--	--	--	--	--	--
NewGene_7959	--	4.89814	155	5.35233	184	5.34612	236	1.85238	71	2.17518	88	2.63948	116	-1.07241	1.37778e-08	down	--	--	--	--	--	--	--	--	--	--	--	hypothetical protein EE612_024498 [Oryza sativa]	--
NewGene_7980	--	0.188216	6	0.362097	13	0.324401	16	1.7607	65	1.19814	47	1.66652	71	2.39563	4.62243e-09	up	--	--	--	--	--	--	--	--	--	--	--	--	--
NewGene_7982	--	4.20981	140	4.86374	176	4.61915	215	1.05776	43	1.05244	45	1.38243	64	-1.81167	2.4499e-17	down	--	--	--	--	--	--	--	--	--	--	--	hypothetical protein ZEAMMB73_Zm00001d030515 [Zea mays]	--
NewGene_7990	--	1.05146	52	0.965453	53	0.895998	75	0.225493	19	0.286209	18	0.406947	28	-1.47605	1.93591e-05	down	--	--	--	--	--	--	--	--	--	--	--	--	--
NewGene_7999	--	1.48767	46	1.6645	56	1.09578	48	3.24945	121	2.08692	83	2.46966	106	1.02709	0.000131901	up	--	--	--	--	--	--	--	--	--	--	--	--	--
NewGene_8035	LOC100276259	1.09011	107	1.11457	112	1.41179	194	0.220724	27	0.250376	32	0.269627	37	-2.09068	5.55493e-16	down	--	--	--	--	--	--	--	--	--	--	--	uncharacterized protein LOC100276259 [Zea mays]	--
NewGene_8060	LOC100276661	1.39864	38	1.63251	49	1.43752	54	4.25495	136	3.6763	124	4.37978	156	1.55224	1.42753e-11	up	--	--	Cellular Component: integral component of membrane (GO:0016021);;	--	--	--	--	--	--	--	--	uncharacterized protein LOC100276661 precursor [Zea mays]	cellular component: cellular anatomical entity (GO:0110165)
NewGene_8061	LOC100304144	0.170028	11	0.190792	14	0.054374	5	1.28844	98	1.57787	128	1.28656	113	3.4639	6.82973e-21	up	--	--	Molecular Function: DNA binding (GO:0003677);; Molecular Function: protein dimerization activity (GO:0046983);;	--	--	[L]	Replication, recombination and repair	--	--	L	Replication, recombination and repair	Zinc finger BED domain-containing protein DAYSLEEPER [Zea mays]	molecular function: binding (GO:0005488)
NewGene_8066	--	2.61966	160	3.20809	209	2.88801	256	1.15309	73	1.71484	110	1.25828	98	-1.15572	5.30018e-10	down	--	--	--	--	--	--	--	--	--	--	--	--	--
NewGene_8068	--	2.30351	71	1.65074	57	2.39023	101	0.547954	20	0.852232	32	0.247044	11	-1.84713	3.93048e-07	down	--	--	--	--	--	--	--	--	--	--	--	--	--
NewGene_8073	--	0	0	0.069184	2	0	0	4.30047	95	2.81443	66	3.21883	82	6.92163	2.1374e-10	up	--	--	--	--	--	--	--	--	--	--	--	--	--
NewGene_8090	--	2.16272	129	2.108	127	2.2338	157	3.73096	277	4.39635	327	3.97538	359	1.2068	1.06425e-16	up	--	--	--	--	--	--	--	--	--	--	--	--	--
NewGene_8134	LOC110429770	0.206028	6	0.176804	5	0.187802	7	1.67881	50	1.78009	57	1.48171	51	3.12868	1.06909e-10	up	--	--	Cellular Component: integral component of membrane (GO:0016021);;	--	--	--	--	Protein CHAPERONE-LIKE PROTEIN OF POR1-like	--	L	Replication, recombination and repair	unknown [Sorghum bicolor]	cellular component: cellular anatomical entity (GO:0110165)
NewGene_8150	--	6.51701	338	7.81356	429	7.70078	554	2.6879	158	2.57089	174	2.34699	165	-1.40622	4.33494e-27	down	--	--	Cellular Component: integral component of membrane (GO:0016021);;	--	--	--	--	--	--	C	Energy production and conversion	putative mitochondrial adenine nucleotide transporter BTL3 [Zea mays]	cellular component: cellular anatomical entity (GO:0110165)
NewGene_8183	--	13.2029	512	14.0411	600	13.626	748	3.08881	146	2.38286	120	2.65201	142	-2.191	1.21058e-70	down	--	--	--	--	--	--	--	--	--	--	--	--	--
NewGene_8210	--	2.83229	305	2.04998	234	2.23805	340	0.70555	83	0.507563	71	0.610283	88	-1.87622	2.61318e-25	down	--	--	--	--	--	--	--	--	--	--	--	--	--
NewGene_8246	--	0.465168	34	0.449094	34	0.528465	53	0.320151	22	0.13462	13	0.1526	12	-1.34654	0.00178714	down	--	--	--	--	--	--	--	--	--	--	--	--	--
NewGene_8248	LOC100279112	1.21577	68	1.66944	101	2.00697	155	0.739381	50	0.816962	58	0.664814	51	-1.00083	0.000120271	down	--	--	Cellular Component: integral component of membrane (GO:0016021);;	--	--	--	--	--	--	--	--	uncharacterized protein LOC100279112 [Zea mays]	cellular component: cellular anatomical entity (GO:0110165)
NewGene_8249	--	0.741946	125	0.715871	114	0.872663	166	0.105744	16	0.068698	16	0.125846	28	-2.76589	5.02467e-22	down	--	--	Cellular Component: cellular_component (GO:0005575);; Cellular Component: intracellular (GO:0005622);; Cellular Component: obsolete cell (GO:0005623);; Cellular Component: cytoplasm (GO:0005737);; Cellular Component: cytosol (GO:0005829);; Biological Process: sulfur compound metabolic process (GO:0006790);; Biological Process: biological_process (GO:0008150);; Biological Process: metabolic proces…	--	--	--	--	--	--	S	Function unknown	Protein CIA1 [Zea mays]	cellular component: intracellular (GO:0005622);; cellular component: cellular anatomical entity (GO:0110165);; biological process: metabolic process (GO:0008152);; biological process: cellular process (GO:0009987);; cellular component: protein-containing complex (GO:0032991)
NewGene_8260	--	0.36671	36	0.427081	46	0.61458	84	1.01609	119	0.950068	119	1.0279	139	1.20535	6.00528e-07	up	--	--	--	--	--	--	--	--	--	--	--	--	--
NewGene_8321	--	1.20801	45	0.836342	34	1.06577	55	0.424561	19	0.281341	14	0.480837	25	-1.21964	0.00209205	down	--	--	--	--	--	--	--	--	--	--	--	hypothetical protein SORBI_3009G099700 [Sorghum bicolor]	--
NewGene_8330	LOC109939563	1.558	133	1.46264	138	1.40796	173	0.607176	67	0.504002	55	0.529419	67	-1.24035	4.19855e-09	down	--	--	Molecular Function: DNA binding (GO:0003677);;	--	--	--	--	Domain of unknown function (DUF4413)	--	L	Replication, recombination and repair	zinc finger BED domain-containing protein RICESLEEPER 2-like [Zea mays]	molecular function: binding (GO:0005488)
NewGene_8352	--	1.33939	39	1.7054	54	1.60588	65	0.492311	18	0.371719	14	0.573872	23	-1.52443	4.91607e-05	down	--	--	--	--	--	--	--	--	--	--	--	--	--
NewGene_8361	--	0.924657	154	0.729165	141	0.845942	212	0.188296	41	0.259949	46	0.235683	57	-1.82157	5.03689e-17	down	--	--	--	K13415|3.33e-115|obr:102715163|K13415 protein brassinosteroid insensitive 1 [EC:2.7.10.1 2.7.11.1] | (RefSeq) protein BRASSINOSTEROID INSENSITIVE 1-like	Plant hormone signal transduction (ko04075)	[R]	General function prediction only	zinc-binding in reverse transcriptase	--	S	Function unknown	OSJNBa0006A01.18 [Oryza sativa Japonica Group]	--
NewGene_8378	LOC103631538	9.28092	1078	9.73349	1236	9.73334	1518	3.5952	478	3.73531	537	3.7041	577	-1.2749	1.30864e-64	down	--	--	Molecular Function: AT DNA binding (GO:0003680);; Cellular Component: nucleus (GO:0005634);;	K00122|5.47e-06|zma:103649308|K00122 formate dehydrogenase [EC:1.17.1.9] | (RefSeq) formate dehydrogenase 1, mitochondrial	Glyoxylate and dicarboxylate metabolism (ko00630);; Carbon metabolism (ko01200)	--	--	--	--	--	--	uncharacterized protein LOC103631538 [Zea mays]	molecular function: binding (GO:0005488);; cellular component: intracellular (GO:0005622);; cellular component: cellular anatomical entity (GO:0110165)
NewGene_8410	--	0.768952	66	0.740856	69	0.746028	89	0.161112	17	0.170206	19	0.231718	28	-1.82073	2.09737e-08	down	--	--	--	--	--	--	--	--	--	--	--	--	--
NewGene_8422	--	0.034206	5	0.057147	8	0.045659	8	0.300927	45	0.38702	62	0.32304	56	2.9491	2.17768e-10	up	--	--	Cellular Component: integral component of membrane (GO:0016021);;	--	--	--	--	--	--	--	--	--	cellular component: cellular anatomical entity (GO:0110165)
NewGene_8446	--	1.75144	46	1.88876	51	1.67788	59	0.533249	17	0.807532	28	0.497719	16	-1.36354	0.000270662	down	--	--	--	--	--	--	--	--	--	--	--	--	--
NewGene_8448	--	0.555211	75	0.394008	64	0.411843	85	6.90251	1195	9.57092	1864	8.60949	1744	4.40164	1.97243e-90	up	--	--	--	--	--	--	--	--	--	--	--	--	--
NewGene_8449	--	1.48574	99	1.73588	126	1.43307	134	10.7382	859	12.1803	941	7.80789	300	2.56358	3.21534e-06	up	--	--	--	--	--	--	--	--	--	--	--	--	--
NewGene_8450	--	10.7039	2602	9.76695	2606	10.5441	3615	69.6107	20639	73.1498	23101	73.7893	25153	2.95896	0	up	--	--	--	--	--	--	--	--	--	--	--	--	--
NewGene_8457	--	0.438739	42	0.181809	19	0.158333	22	5.75399	658	6.0898	741	6.10521	802	4.66483	6.16575e-30	up	--	--	--	--	--	--	--	--	--	--	--	--	--
NewGene_8530	--	0.969435	53	0.785254	64	1.43628	105	0.214329	21	0.555244	54	0.201062	22	-1.16925	0.00126135	down	[L]	Replication, recombination and repair	Molecular Function: DNA binding (GO:0003677);; Molecular Function: ATP binding (GO:0005524);; Biological Process: DNA replication initiation (GO:0006270);;	K02542|9.61e-24|sbi:8066643|K02542 DNA replication licensing factor MCM6 [EC:3.6.4.12] | (RefSeq) DNA replication licensing factor MCM6	DNA replication (ko03030)	[L]	Replication, recombination and repair	MCM P-loop domain	DNA replication licensing factor MCM6 OS=Oryza sativa subsp. indica OX=39946 GN=MCM6 PE=3 SV=1	L	Replication, recombination and repair	DNA replication licensing factor MCM6 [Zea mays]	molecular function: binding (GO:0005488);; biological process: metabolic process (GO:0008152);; biological process: cellular process (GO:0009987)
NewGene_8547	--	1.20483	52	2.15159	81	1.86711	104	0.757896	35	0.751646	26	0.980415	52	-1.06404	0.000608283	down	--	--	--	--	--	--	--	--	--	--	--	--	--
NewGene_855	LOC103630979	0.703409	43	0.657997	43	0.614323	49	0.303485	20	0.101778	8	0.26944	20	-1.51062	0.000330418	down	--	--	Molecular Function: hydrolase activity (GO:0016787);;	K08494|1.88e-10|obr:102700603|K08494 novel plant SNARE | (RefSeq) novel plant SNARE 12-like	--	--	--	--	--	G	Carbohydrate transport and metabolism	alpha/beta-Hydrolases superfamily protein [Zea mays]	molecular function: catalytic activity (GO:0003824)
NewGene_8561	--	21.3046	248	17.4284	220	21.4852	334	5.08239	73	4.26944	64	4.60023	75	-1.92178	4.24245e-27	down	--	--	--	--	--	--	--	--	--	--	--	--	--
NewGene_8563	--	49.7087	3131	50.3941	3444	48.8268	4307	10.8682	835	11.7495	958	11.1291	983	-1.97884	2.81419e-297	down	--	--	Molecular Function: nucleic acid binding (GO:0003676);; Biological Process: DNA integration (GO:0015074);;	K19199|4.88e-29|jre:108998805|K19199 protein-histidine N-methyltransferase [EC:2.1.1.85] | (RefSeq) uncharacterized protein LOC108998805 isoform X1	--	[R]	General function prediction only	RNase H-like domain found in reverse transcriptase	Uncharacterized mitochondrial protein AtMg00860 OS=Arabidopsis thaliana OX=3702 GN=AtMg00860 PE=4 SV=1	E	Amino acid transport and metabolism	gagpol polyprotein [Zea mays]	molecular function: binding (GO:0005488);; biological process: metabolic process (GO:0008152);; biological process: cellular process (GO:0009987)
NewGene_8582	--	0.70921	39	0.632238	40	0.77374	61	0.370024	26	0.183539	14	0.208074	16	-1.30638	0.00107513	down	--	--	--	--	--	--	--	--	--	--	--	--	--
NewGene_8597	--	0.16408	17	0.298889	26	0.266199	32	0.585314	62	0.442184	48	0.379762	50	1.10497	0.00193757	up	--	--	--	--	--	--	--	--	--	--	--	unknown [Zea mays]	--
NewGene_8601	--	3.97333	143	4.28186	159	4.09092	201	1.57292	69	1.79738	87	2.06696	92	-1.02856	7.63933e-08	down	--	--	--	--	--	--	--	--	--	--	--	hypothetical protein [Zea mays]	--
NewGene_8613	--	3.24338	81	2.84091	88	2.88424	109	0.71991	24	1.18041	41	1.08297	38	-1.44517	2.38706e-07	down	--	--	--	--	--	--	--	--	--	--	--	--	--
NewGene_8616	--	5.82104	124	6.7651	157	5.58932	170	2.50595	66	2.31194	63	1.9254	57	-1.28443	2.34966e-09	down	--	--	--	--	--	--	--	--	--	--	--	--	--
NewGene_8625	--	2.53409	31	2.5074	33	2.79645	47	1.02662	15	0.458718	7	1.114	19	-1.4396	0.0016071	down	--	--	--	--	--	--	--	--	--	--	--	--	--
NewGene_8628	--	1.83346	165	1.56756	154	1.88521	238	0.795658	87	0.566778	66	0.616383	77	-1.27105	1.34417e-10	down	--	--	--	--	--	--	--	--	--	--	--	--	--
NewGene_8648	LOC100283115	95.9996	2505	98.2637	2791	99.1575	3624	31.5671	995	29.8124	999	32.6473	1181	-1.49496	2.84241e-163	down	[O]	Posttranslational modification, protein turnover, chaperones	Molecular Function: peptidyl-prolyl cis-trans isomerase activity (GO:0003755);; Biological Process: protein folding (GO:0006457);;	K01802|7.19e-129|zma:100283115|K01802 peptidylprolyl isomerase [EC:5.2.1.8] | (RefSeq) uncharacterized protein LOC100283115	--	[O]	Posttranslational modification, protein turnover, chaperones	Cyclophilin type peptidyl-prolyl cis-trans isomerase/CLD	Peptidyl-prolyl cis-trans isomerase CYP19-3 OS=Arabidopsis thaliana OX=3702 GN=CYP19-3 PE=2 SV=2	O	Posttranslational modification, protein turnover, chaperones	uncharacterized protein LOC100283115 [Zea mays]	molecular function: catalytic activity (GO:0003824);; biological process: cellular process (GO:0009987)
NewGene_8695	LOC100280823	10.3764	134	10.1835	143	9.34706	169	4.0228	63	4.80085	80	3.12773	56	-1.17272	6.90275e-08	down	[G]	Carbohydrate transport and metabolism	Molecular Function: triose-phosphate isomerase activity (GO:0004807);;	K01803|1.06e-61|zma:100280823|K01803 triosephosphate isomerase (TIM) [EC:5.3.1.1] | (RefSeq) triosephosphate isomerase, cytosolic	Glycolysis / Gluconeogenesis (ko00010);; Fructose and mannose metabolism (ko00051);; Inositol phosphate metabolism (ko00562);; Carbon fixation in photosynthetic organisms (ko00710);; Carbon metabolism (ko01200);; Biosynthesis of amino acids (ko01230)	[G]	Carbohydrate transport and metabolism	Triosephosphate isomerase	Triosephosphate isomerase, cytosolic OS=Oryza sativa subsp. japonica OX=39947 GN=TPI PE=1 SV=3	G	Carbohydrate transport and metabolism	triose phosphate isomerase5 [Zea mays]	molecular function: catalytic activity (GO:0003824)
NewGene_8745	--	0.977504	36	1.34541	54	1.03269	53	0.416789	19	0.276568	13	0.303883	16	-1.58137	7.73868e-05	down	--	--	--	--	--	--	--	--	--	--	--	--	--
NewGene_8809	LOC100277508	2.44126	48	2.929	63	2.96071	81	1.1013	26	0.68269	18	1.87706	51	-1.02575	0.00398173	down	--	--	--	--	--	--	--	--	--	--	--	uncharacterized protein LOC100277508 [Zea mays]	--
NewGene_8813	--	1.22083	35	1.37382	42	1.22166	48	0.517512	18	0.471342	17	0.426354	17	-1.27208	0.00142686	down	--	--	--	--	--	--	--	--	--	--	--	--	--
NewGene_8837	LOC100286101	0.806256	23	1.20461	38	0.954311	42	3.9239	133	5.01754	118	4.53184	178	2.05254	1.22398e-15	up	--	--	Cellular Component: membrane (GO:0016020);;	K20891|1.82e-16|lja:Lj0g3v0224599.1|K20891 beta-glucuronosyltransferase [EC:2.4.1.-] | (RefSeq) Lj0g3v0224599.1; -	--	[G]	Carbohydrate transport and metabolism	Core-2/I-Branching enzyme	Beta-glucuronosyltransferase GlcAT14A OS=Arabidopsis thaliana OX=3702 GN=GLCAT14A PE=2 SV=1	G	Carbohydrate transport and metabolism	unknown [Zea mays]	cellular component: cellular anatomical entity (GO:0110165)
NewGene_8860	--	1.07497	50	1.06431	50	1.45538	91	0.56041	33	0.494432	31	0.376185	25	-1.07678	0.00112555	down	--	--	Biological Process: transposition (GO:0032196);;	--	--	--	--	Plant transposase (Ptta/En/Spm family)	Autonomous transposable element EN-1 mosaic protein OS=Zea mays OX=4577 PE=2 SV=1	--	--	RecName: Full=Autonomous transposable element EN-1 mosaic protein; AltName: Full=Suppressor-mutator system protein; Short=SPM [Zea mays]	biological process: cellular process (GO:0009987)
NewGene_8863	--	0.180555	5	0.164075	5	0.155383	6	2.00767	64	2.56443	87	2.16248	79	3.83637	2.44043e-16	up	--	--	--	--	--	--	--	--	--	--	--	--	--
NewGene_8897	--	0.518294	29	0.945028	49	0.682579	49	3.27773	213	2.51455	157	2.80938	187	2.1341	8.6205e-20	up	--	--	--	--	--	--	--	--	--	--	--	--	--
NewGene_8910	--	3.30624	45	3.57381	53	2.52922	48	0.832644	14	0.797364	14	0.788536	15	-1.79059	8.20464e-06	down	--	--	Cellular Component: integral component of membrane (GO:0016021);;	K03509|3.43e-06|zma:103645071|K03509 DNA polymerase eta [EC:2.7.7.7] | (RefSeq) DNA polymerase eta	--	--	--	--	--	--	--	actin [Zea mays]	cellular component: cellular anatomical entity (GO:0110165)
NewGene_8931	--	1.07855	48	1.08172	52	0.863412	54	0.348432	19	0.371637	22	0.2715	17	-1.42656	0.000118177	down	--	--	--	--	--	--	--	--	--	--	--	hypothetical protein [Zea mays]	--
[truncated: 4,764 more rows]

## Sheet: 2-3
Table S2-3. Co-expression of significant differentially expressed genes(DEGs) under control and low temperature stress in DMY1 and ZD958.
[truncated: 3,006 more rows]
