# Supplementary material for: Integrated Transcriptome–Metabolome Analysis Reveals the Flavonoids Metabolism Mechanism of Maize Radicle in Response to Low Temperature
Source: Plants (Basel). 2025 Sep 26;14(19):2988. doi: 10.3390/plants14192988 (PMC12525699; doi:10.3390/plants14192988)
Supplement: Supplementary file 1 [file plants-14-02988-s001.zip › plants-3861315/Table S3.xlsx]

## Sheet: 3-1
Table S3-1. Gene Ontology analysis of ZCT vs ZTS.
Term_type	ID	Description	pvalue	qvalue
biological_process	GO:0006334	nucleosome assembly	2.13364e-10	3.76195e-07
biological_process	GO:0030001	metal ion transport	1.02896e-06	0.000907113
biological_process	GO:0042744	hydrogen peroxide catabolic process	1.55087e-06	0.000911476
biological_process	GO:0006979	response to oxidative stress	2.43821e-05	0.0107474
biological_process	GO:0006749	glutathione metabolic process	3.66154e-05	0.0129117
biological_process	GO:0034605	cellular response to heat	7.41224e-05	0.0217816
biological_process	GO:0061408	positive regulation of transcription from RNA polymerase II promoter in response to heat stress	0.000116604	0.0293702
biological_process	GO:0003333	amino acid transmembrane transport	0.000389745	0.0827703
biological_process	GO:0043618	regulation of transcription from RNA polymerase II promoter in response to stress	0.000434948	0.0827703
biological_process	GO:0009664	plant-type cell wall organization	0.000469444	0.0827703
biological_process	GO:0006597	spermine biosynthetic process	0.000600502	0.0889114
biological_process	GO:0009263	deoxyribonucleotide biosynthetic process	0.000605128	0.0889114
biological_process	GO:0000495	box H/ACA snoRNA 3'-end processing	0.00123489	0.145154
biological_process	GO:0006557	S-adenosylmethioninamine biosynthetic process	0.00123489	0.145154
biological_process	GO:0051598	meiotic recombination checkpoint	0.00123489	0.145154
biological_process	GO:0030261	chromosome condensation	0.00133489	0.147101
biological_process	GO:0015976	carbon utilization	0.00166038	0.16568
biological_process	GO:0009451	RNA modification	0.00169142	0.16568
biological_process	GO:0030245	cellulose catabolic process	0.00191954	0.17632
biological_process	GO:0009626	plant-type hypersensitive response	0.00212496	0.17632
cellular_component	GO:0000786	nucleosome	1.69623e-15	6.10643e-13
cellular_component	GO:0005886	plasma membrane	5.65732e-10	1.01832e-07
cellular_component	GO:0005576	extracellular region	2.44432e-09	2.93318e-07
cellular_component	GO:0005618	cell wall	2.60579e-06	0.000234521
cellular_component	GO:0042025	host cell nucleus	1.65796e-05	0.00114171
cellular_component	GO:0046658	anchored component of plasma membrane	1.90285e-05	0.00114171
cellular_component	GO:0005634	nucleus	5.49144e-05	0.00282417
cellular_component	GO:0009506	plasmodesma	0.000112044	0.00504197
cellular_component	GO:0016021	integral component of membrane	0.0005615	0.02246
cellular_component	GO:0009505	plant-type cell wall	0.00144178	0.0519041
cellular_component	GO:0005887	integral component of plasma membrane	0.00171164	0.0560172
cellular_component	GO:0048046	apoplast	0.00766314	0.229894
cellular_component	GO:0000795	synaptonemal complex	0.0121601	0.307729
cellular_component	GO:0033186	CAF-1 complex	0.0121601	0.307729
cellular_component	GO:0070762	nuclear pore transmembrane ring	0.012822	0.307729
cellular_component	GO:0031225	anchored component of membrane	0.0223785	0.503517
cellular_component	GO:0000800	lateral element	0.0355639	0.753117
cellular_component	GO:0048188	Set1C/COMPASS complex	0.0507729	0.994084
cellular_component	GO:0000322	storage vacuole	0.0524656	0.994084
cellular_component	GO:0019005	SCF ubiquitin ligase complex	0.0590934	1
molecular_function	GO:0020037	heme binding	6.31416e-11	4.79211e-08
molecular_function	GO:0003700	DNA-binding transcription factor activity	2.47144e-10	9.37846e-08
molecular_function	GO:0043565	sequence-specific DNA binding	5.58605e-08	1.41317e-05
molecular_function	GO:0005506	iron ion binding	1.42099e-07	2.69614e-05
molecular_function	GO:0046982	protein heterodimerization activity	2.89867e-07	4.39987e-05
molecular_function	GO:0004553	hydrolase activity, hydrolyzing O-glycosyl compounds	1.44117e-06	0.00014091
molecular_function	GO:0042626	ATPase-coupled transmembrane transporter activity	1.48532e-06	0.00014091
molecular_function	GO:0043531	ADP binding	1.48532e-06	0.00014091
molecular_function	GO:0004601	peroxidase activity	3.46692e-06	0.000292356
molecular_function	GO:0030246	carbohydrate binding	4.60691e-06	0.00034964
molecular_function	GO:0008194	UDP-glycosyltransferase activity	5.86415e-06	0.000404598
molecular_function	GO:0046872	metal ion binding	1.80339e-05	0.00112666
molecular_function	GO:0016757	transferase activity, transferring glycosyl groups	1.92985e-05	0.00112666
molecular_function	GO:0004781	sulfate adenylyltransferase (ATP) activity	5.74706e-05	0.00311551
molecular_function	GO:0016762	xyloglucan:xyloglucosyl transferase activity	7.19048e-05	0.00363813
molecular_function	GO:0016709	oxidoreductase activity, acting on paired donors, with incorporation or reduction of molecular oxygen, NAD(P)H as one donor, and incorporation of one atom of oxygen	0.000117377	0.00556767
molecular_function	GO:0016491	oxidoreductase activity	0.000348102	0.0155407
molecular_function	GO:0015171	amino acid transmembrane transporter activity	0.000867942	0.0357711
molecular_function	GO:0004014	adenosylmethionine decarboxylase activity	0.000895519	0.0357711
molecular_function	GO:0051213	dioxygenase activity	0.00116368	0.0441585

## Sheet: 3-2
Table S3-2. Gene Ontology analysis of DCT vs DTS.
Term_type	ID	Description	pvalue	qvalue
biological_process	GO:0006334	nucleosome assembly	2.34132e-09	4.14043e-06
biological_process	GO:0042744	hydrogen peroxide catabolic process	1.70457e-08	1.5072e-05
biological_process	GO:0006749	glutathione metabolic process	8.31632e-07	0.000428429
biological_process	GO:0006979	response to oxidative stress	1.1281e-06	0.000428429
biological_process	GO:0003333	amino acid transmembrane transport	1.21133e-06	0.000428429
biological_process	GO:0009969	xyloglucan biosynthetic process	1.8989e-06	0.000559675
biological_process	GO:0044772	mitotic cell cycle phase transition	1.41457e-05	0.00357366
biological_process	GO:0030001	metal ion transport	2.01598e-05	0.00445638
biological_process	GO:0034605	cellular response to heat	2.31658e-05	0.00455188
biological_process	GO:0006644	phospholipid metabolic process	7.87327e-05	0.0139233
biological_process	GO:0000079	regulation of cyclin-dependent protein serine/threonine kinase activity	0.000110575	0.0173206
biological_process	GO:0055085	transmembrane transport	0.000117532	0.0173206
biological_process	GO:0061408	positive regulation of transcription from RNA polymerase II promoter in response to heat stress	0.000153178	0.0208371
biological_process	GO:0030261	chromosome condensation	0.000187969	0.0237435
biological_process	GO:0071555	cell wall organization	0.000216997	0.0255828
biological_process	GO:0009664	plant-type cell wall organization	0.00024102	0.026639
biological_process	GO:0010731	protein glutathionylation	0.000285595	0.0280585
biological_process	GO:0019676	ammonia assimilation cycle	0.000285595	0.0280585
biological_process	GO:0009626	plant-type hypersensitive response	0.000340036	0.0307607
biological_process	GO:0031936	negative regulation of chromatin silencing	0.000347889	0.0307607
cellular_component	GO:0000786	nucleosome	2.16121e-18	7.48462e-16
cellular_component	GO:0005886	plasma membrane	8.28051e-15	1.43384e-12
cellular_component	GO:0005576	extracellular region	2.18141e-09	2.51819e-07
cellular_component	GO:0016021	integral component of membrane	2.52329e-07	2.18463e-05
cellular_component	GO:0009506	plasmodesma	5.30409e-07	3.67378e-05
cellular_component	GO:0042025	host cell nucleus	6.73313e-07	3.88631e-05
cellular_component	GO:0046658	anchored component of plasma membrane	2.79796e-06	0.000138425
cellular_component	GO:0005618	cell wall	0.000115337	0.00499288
cellular_component	GO:0009505	plant-type cell wall	0.000164183	0.00631768
cellular_component	GO:0005634	nucleus	0.000787969	0.0272886
cellular_component	GO:0005887	integral component of plasma membrane	0.0022779	0.0713104
cellular_component	GO:0000307	cyclin-dependent protein kinase holoenzyme complex	0.00247094	0.0713104
cellular_component	GO:0019005	SCF ubiquitin ligase complex	0.0112133	0.298719
cellular_component	GO:0055044	symplast	0.014322	0.32674
cellular_component	GO:0016605	PML body	0.0143305	0.32674
cellular_component	GO:0031226	intrinsic component of plasma membrane	0.0150956	0.32674
cellular_component	GO:0032580	Golgi cisterna membrane	0.0177249	0.361083
cellular_component	GO:0016020	membrane	0.0234672	0.451503
cellular_component	GO:0005615	extracellular space	0.0359293	0.614398
cellular_component	GO:0005911	cell-cell junction	0.037256	0.614398
molecular_function	GO:0003700	DNA-binding transcription factor activity	7.739e-15	6.09345e-12
molecular_function	GO:0043565	sequence-specific DNA binding	1.14289e-10	4.49937e-08
molecular_function	GO:0004553	hydrolase activity, hydrolyzing O-glycosyl compounds	8.10973e-09	2.12845e-06
molecular_function	GO:0046982	protein heterodimerization activity	3.53964e-08	6.9675e-06
molecular_function	GO:0043531	ADP binding	3.47608e-07	5.4739e-05
molecular_function	GO:0020037	heme binding	9.17664e-07	0.000120423
molecular_function	GO:0051213	dioxygenase activity	1.7645e-06	0.000198473
molecular_function	GO:0004781	sulfate adenylyltransferase (ATP) activity	3.34693e-06	0.000329408
molecular_function	GO:0004601	peroxidase activity	9.72757e-06	0.000802677
molecular_function	GO:0046872	metal ion binding	1.01944e-05	0.000802677
molecular_function	GO:0008194	UDP-glycosyltransferase activity	1.23945e-05	0.000887184
molecular_function	GO:0015171	amino acid transmembrane transporter activity	1.35286e-05	0.000887667
molecular_function	GO:0042626	ATPase-coupled transmembrane transporter activity	1.79166e-05	0.00108515
molecular_function	GO:0016762	xyloglucan:xyloglucosyl transferase activity	2.63147e-05	0.00147996
molecular_function	GO:0004672	protein kinase activity	4.69506e-05	0.00246449
molecular_function	GO:0051753	mannan synthase activity	9.3364e-05	0.00459449
molecular_function	GO:0000978	RNA polymerase II cis-regulatory region sequence-specific DNA binding	0.000118264	0.0054775
molecular_function	GO:0031492	nucleosomal DNA binding	0.000209316	0.00867415
molecular_function	GO:0033843	xyloglucan 6-xylosyltransferase activity	0.000209316	0.00867415
molecular_function	GO:0034485	phosphatidylinositol-3,4,5-trisphosphate 5-phosphatase activity	0.000314534	0.0123827

## Sheet: 3-3
Table S3-3. Gene Ontology analysis of ZD958 and DMY1.
Term_type	ID	Description	pvalue	qvalue
biological_process	GO:0006334	nucleosome assembly	9.94472e-11	1.17871e-07
biological_process	GO:0030001	metal ion transport	8.7296e-07	0.000517344
biological_process	GO:0006749	glutathione metabolic process	5.76276e-06	0.0022768
biological_process	GO:0030261	chromosome condensation	9.39047e-05	0.0262711
biological_process	GO:0042744	hydrogen peroxide catabolic process	0.00012173	0.0262711
biological_process	GO:0009664	plant-type cell wall organization	0.000154287	0.0262711
biological_process	GO:0009626	plant-type hypersensitive response	0.000155153	0.0262711
biological_process	GO:0003333	amino acid transmembrane transport	0.000192311	0.0284923
biological_process	GO:0016584	nucleosome positioning	0.000244163	0.0321552
biological_process	GO:0051598	meiotic recombination checkpoint	0.000287315	0.0340544
biological_process	GO:0019676	ammonia assimilation cycle	0.000563513	0.056903
biological_process	GO:0006979	response to oxidative stress	0.000576105	0.056903
biological_process	GO:0031936	negative regulation of chromatin silencing	0.000762713	0.0695396
biological_process	GO:0044772	mitotic cell cycle phase transition	0.00100442	0.085036
biological_process	GO:0019354	siroheme biosynthetic process	0.00109247	0.086324
biological_process	GO:0045910	negative regulation of DNA recombination	0.00142077	0.105249
biological_process	GO:0009969	xyloglucan biosynthetic process	0.00200784	0.139989
biological_process	GO:0061408	positive regulation of transcription from RNA polymerase II promoter in response to heat stress	0.0023199	0.146559
biological_process	GO:0010411	xyloglucan metabolic process	0.00244022	0.146559
biological_process	GO:0009263	deoxyribonucleotide biosynthetic process	0.00259666	0.146559
cellular_component	GO:0000786	nucleosome	1.33402e-19	3.22974e-17
cellular_component	GO:0005886	plasma membrane	9.86893e-08	1.19466e-05
cellular_component	GO:0005576	extracellular region	1.57752e-07	1.27309e-05
cellular_component	GO:0042025	host cell nucleus	6.75445e-07	4.08822e-05
cellular_component	GO:0005634	nucleus	2.05553e-06	9.95312e-05
cellular_component	GO:0005618	cell wall	6.70293e-06	0.000270469
cellular_component	GO:0046658	anchored component of plasma membrane	2.97136e-05	0.00102769
cellular_component	GO:0009506	plasmodesma	0.000314573	0.00951996
cellular_component	GO:0016021	integral component of membrane	0.00719539	0.19356
cellular_component	GO:0009505	plant-type cell wall	0.014348	0.320528
cellular_component	GO:0000800	lateral element	0.0145631	0.320528
cellular_component	GO:0000307	cyclin-dependent protein kinase holoenzyme complex	0.0159217	0.321228
cellular_component	GO:0048046	apoplast	0.0201478	0.363831
cellular_component	GO:0031226	intrinsic component of plasma membrane	0.0210389	0.363831
cellular_component	GO:0019005	SCF ubiquitin ligase complex	0.0243336	0.392753
cellular_component	GO:0031012	extracellular matrix	0.0277498	0.395198
cellular_component	GO:0099086	synaptonemal structure	0.0277498	0.395198
cellular_component	GO:0005887	integral component of plasma membrane	0.0310344	0.417422
cellular_component	GO:0031225	anchored component of membrane	0.0344776	0.439327
cellular_component	GO:0000795	synaptonemal complex	0.0440778	0.533573
molecular_function	GO:0003700	DNA-binding transcription factor activity	2.7919e-12	1.61342e-09
molecular_function	GO:0046982	protein heterodimerization activity	7.26749e-10	2.09992e-07
molecular_function	GO:0043565	sequence-specific DNA binding	9.55572e-09	1.84073e-06
molecular_function	GO:0004553	hydrolase activity, hydrolyzing O-glycosyl compounds	2.31387e-08	3.34293e-06
molecular_function	GO:0004781	sulfate adenylyltransferase (ATP) activity	4.02894e-06	0.000420452
molecular_function	GO:0042626	ATPase-coupled transmembrane transporter activity	4.36535e-06	0.000420452
molecular_function	GO:0030246	carbohydrate binding	8.62959e-06	0.000682111
molecular_function	GO:0008194	UDP-glycosyltransferase activity	9.4427e-06	0.000682111
molecular_function	GO:0016762	xyloglucan:xyloglucosyl transferase activity	3.68035e-05	0.00236317
molecular_function	GO:0031492	nucleosomal DNA binding	0.000102489	0.00561742
molecular_function	GO:0046872	metal ion binding	0.000106925	0.00561742
molecular_function	GO:0020037	heme binding	0.000137719	0.00663226
molecular_function	GO:0003677	DNA binding	0.000442865	0.018976
molecular_function	GO:0004364	glutathione transferase activity	0.000459709	0.018976
molecular_function	GO:0051213	dioxygenase activity	0.000619638	0.0238724
molecular_function	GO:0043531	ADP binding	0.000696606	0.0251603
molecular_function	GO:0004601	peroxidase activity	0.00135855	0.0461824
molecular_function	GO:0015930	glutamate synthase activity	0.00164824	0.0511797
molecular_function	GO:0015171	amino acid transmembrane transporter activity	0.00171995	0.0511797
molecular_function	GO:0051753	mannan synthase activity	0.00177125	0.0511797
