# Supplementary material for: Integrated Transcriptome–Metabolome Analysis Reveals the Flavonoids Metabolism Mechanism of Maize Radicle in Response to Low Temperature
Source: Plants (Basel). 2025 Sep 26;14(19):2988. doi: 10.3390/plants14192988 (PMC12525699; doi:10.3390/plants14192988)
Supplement: Supplementary file 1 [file plants-14-02988-s001.zip › plants-3861315/Table S4.xlsx]

## Sheet: 4-1
Table S4-1. KEGG enrichment analysis of differentially expressed genes(DEGs) under control and low temperature stress in ZD958 and DMY1.
Pathway	Pathway ID	P-value	Q-value
Plant-pathogen interaction	ko04626	1.15727e-12	1.31563e-10
Plant hormone signal transduction	ko04075	3.57498e-10	2.0321e-08
MAPK signaling pathway - plant	ko04016	1.44555e-07	5.47787e-06
ABC transporters	ko02010	7.67263e-05	0.00218064
Sulfur metabolism	ko00920	0.000108691	0.0024713
Glutathione metabolism	ko00480	0.00178695	0.0338579
Starch and sucrose metabolism	ko00500	0.00219505	0.035649
Phenylpropanoid biosynthesis	ko00940	0.00300183	0.0426576
Diterpenoid biosynthesis	ko00904	0.00743403	0.0909877
Glycerophospholipid metabolism	ko00564	0.00800355	0.0909877
Monobactam biosynthesis	ko00261	0.016292	0.168376
Flavonoid biosynthesis	ko00941	0.0202998	0.192314
Isoquinoline alkaloid biosynthesis	ko00950	0.0238859	0.208881
Mannose type O-glycan biosynthesis	ko00515	0.0268251	0.217828
Circadian rhythm - plant	ko04712	0.0333884	0.246377
Phosphatidylinositol signaling system	ko04070	0.0366364	0.246377
Isoflavonoid biosynthesis	ko00943	0.0368425	0.246377
Carotenoid biosynthesis	ko00906	0.040394	0.247201
Histidine metabolism	ko00340	0.043489	0.247201
Selenocompound metabolism	ko00450	0.043489	0.247201

## Sheet: 4-2
Table S4-2. KEGG enrichment analysis of differentially expressed genes(DEGs) under control and low temperature stress in ZCT vs. ZTS.
Pathway	PathwayID	P-value	Q-value
Plant-pathogen interaction	ko04626	4.70513e-12	5.64616e-10
Plant hormone signal transduction	ko04075	9.02198e-10	5.41319e-08
MAPK signaling pathway - plant	ko04016	1.23234e-06	4.92935e-05
Phenylpropanoid biosynthesis	ko00940	1.72168e-06	5.16504e-05
ABC transporters	ko02010	1.65393e-05	0.000396943
Mannose type O-glycan biosynthesis	ko00515	3.09695e-05	0.000619391
Diterpenoid biosynthesis	ko00904	5.1518e-05	0.000883166
Sulfur metabolism	ko00920	0.00109742	0.0164614
Flavonoid biosynthesis	ko00941	0.00152019	0.0202692
Starch and sucrose metabolism	ko00500	0.00179603	0.0215524
Glutathione metabolism	ko00480	0.00565878	0.0617321
Circadian rhythm - plant	ko04712	0.0122242	0.116707
Nitrogen metabolism	ko00910	0.0126432	0.116707
Linoleic acid metabolism	ko00591	0.0153184	0.1313
Glycerophospholipid metabolism	ko00564	0.0221412	0.17713
Isoflavonoid biosynthesis	ko00943	0.0259547	0.19466
Carotenoid biosynthesis	ko00906	0.0321892	0.227218
Stilbenoid, diarylheptanoid and gingerol biosynthesis	ko00945	0.0550922	0.367281
Galactose metabolism	ko00052	0.062836	0.396859
Phosphatidylinositol signaling system	ko04070	0.0800813	0.480488

## Sheet: 4-3
Table S4-3. KEGG enrichment analysis of differentially expressed genes(DEGs) under control and low temperature stress in DCT vs. DTS.
Pathway	Pathway ID	P-value	Q-value
Plant-pathogen interaction	ko04626	2.30412e-14	2.69218e-12
Plant hormone signal transduction	ko04075	6.16209e-11	3.59996e-09
MAPK signaling pathway - plant	ko04016	9.7237e-09	3.78712e-07
Glutathione metabolism	ko00480	3.09423e-06	8.72923e-05
Phenylpropanoid biosynthesis	ko00940	3.73548e-06	8.72923e-05
ABC transporters	ko02010	2.20233e-05	0.000428876
Starch and sucrose metabolism	ko00500	6.6045e-05	0.00110241
Diterpenoid biosynthesis	ko00904	0.00107356	0.0156796
Monoterpenoid biosynthesis	ko00902	0.00240532	0.0312269
Benzoxazinoid biosynthesis	ko00402	0.00299903	0.0350413
Flavonoid biosynthesis	ko00941	0.00346633	0.0368194
Mannose type O-glycan biosynthesis	ko00515	0.00620206	0.0603885
Tryptophan metabolism	ko00380	0.00899783	0.0808712
alpha-Linolenic acid metabolism	ko00592	0.010715	0.0878824
Sulfur metabolism	ko00920	0.0112822	0.0878824
Linoleic acid metabolism	ko00591	0.0207174	0.145707
Stilbenoid, diarylheptanoid and gingerol biosynthesis	ko00945	0.0211997	0.145707
Circadian rhythm - plant	ko04712	0.0260371	0.169013
Isoquinoline alkaloid biosynthesis	ko00950	0.0332819	0.197199
Isoflavonoid biosynthesis	ko00943	0.0337548	0.197199
