# Supplementary material for: Integrated Transcriptome–Metabolome Analysis Reveals the Flavonoids Metabolism Mechanism of Maize Radicle in Response to Low Temperature
Source: Plants (Basel). 2025 Sep 26;14(19):2988. doi: 10.3390/plants14192988 (PMC12525699; doi:10.3390/plants14192988)
Supplement: Supplementary file 1 [file plants-14-02988-s001.zip › plants-3861315/Table S5.xlsx]

## Sheet: 5-1
Table S5-1. Gene Ontology analysis of ZCT vs ZTS in co-expression modules
Term_type	ID	Description	pvalue	qvalue
biological_process	GO:0055114	oxidation-reduction process	0.000146452	0.001927
biological_process	GO:0098869	cellular oxidant detoxification	0.000634477	0.00417419
biological_process	GO:0006749	glutathione metabolic process	0.00305671	0.0183592
biological_process	GO:0015811	L-cystine transport	0.00482773	0.0212834
biological_process	GO:0055089	fatty acid homeostasis	0.00482773	0.0212834
biological_process	GO:0055091	phospholipid homeostasis	0.00482773	0.0212834
biological_process	GO:0070328	triglyceride homeostasis	0.00482773	0.0212834
biological_process	GO:0000302	response to reactive oxygen species	0.00491422	0.0212834
biological_process	GO:0006565	L-serine catabolic process	0.000137506	0.00175501
cellular_component	GO:0005634	nucleus	0.00028025	0.012685
cellular_component	GO:0005887	integral component of plasma membrane	0.00436205	0.0987201
cellular_component	GO:0043231	intracellular membrane-bounded organelle	0.0193271	0.569641
cellular_component	GO:0005886	plasma membrane	0.0341178	0.314546
cellular_component	GO:0018444	translation release factor complex	0.0347463	0.314546
molecular_function	GO:0016491	oxidoreductase activity	0.0174683	0.0449745
molecular_function	GO:0016874	ligase activity	0.0180246	0.0449745
molecular_function	GO:0009916	alternative oxidase activity	0.0185764	0.0449745
molecular_function	GO:0052894	norspermine:oxygen oxidoreductase activity	0.0128289	0.0469941
molecular_function	GO:0043565	sequence-specific DNA binding	1.06933e-07	9.79277e-06
molecular_function	GO:0010181	FMN binding	1.74694e-08	4.22942e-07

## Sheet: 5-2
Table S5-2. KEGG enrichment analysis of ZCT vs ZTS in co-expression modules.
ID	Description	pvalue	qvalue
ko00941	Flavonoid biosynthesis	0.00100532	0.0139746
ko00943	Isoflavonoid biosynthesis	0.0010481	0.0139746
ko00945	Stilbenoid, diarylheptanoid and gingerol biosynthesis	0.00290005	0.0243272
ko00480	Glutathione metabolism	0.00396526	0.0264351
ko00261	Monobactam biosynthesis	5.0785e-06	0.000128299
ko00450	Selenocompound metabolism	2.3029e-05	0.000290893
ko00920	Sulfur metabolism	0.00025105	0.0021141
ko00592	alpha-Linolenic acid metabolism	0.0014269	0.009012
ko00860	Porphyrin and chlorophyll metabolism	0.00769747	0.0293161
ko00130	Ubiquinone and other terpenoid-quinone biosynthesis	0.00812301	0.0293161

## Sheet: 5-3
Table S5-3. Gene Ontology analysis of DCT vs DTS in co-expression modules.
Term_type	ID	Description	pvalue	qvalue
biological_process	GO:0010731	protein glutathionylation	5.35283e-05	0.00231017
biological_process	GO:0006749	glutathione metabolic process	0.00427557	0.026277
biological_process	GO:0009628	response to abiotic stimulus	0.00585405	0.172572
biological_process	GO:0043255	regulation of carbohydrate biosynthetic process	0.00648937	0.0280068
biological_process	GO:1900376	regulation of secondary metabolite biosynthetic process	0.00648937	0.0280068
biological_process	GO:0042542	response to hydrogen peroxide	0.00856327	0.172572
biological_process	GO:0006979	response to oxidative stress	0.0091891	0.172572
biological_process	GO:0043455	regulation of secondary metabolic process	0.00971874	0.0343134
biological_process	GO:0042744	hydrogen peroxide catabolic process	0.0155661	0.172572
cellular_component	GO:0009506	plasmodesma	0.000971176	0.0848501
cellular_component	GO:0005576	extracellular region	0.0026722	0.116733
cellular_component	GO:0005886	plasma membrane	0.004095	0.119258
cellular_component	GO:0000325	plant-type vacuole	0.00575591	0.125721
cellular_component	GO:0043231	intracellular membrane-bounded organelle	0.0101796	0.364321
molecular_function	GO:0008194	UDP-glycosyltransferase activity	8.70539e-08	3.48216e-06
molecular_function	GO:0080043	quercetin 3-O-glucosyltransferase activity	1.99561e-06	2.66081e-05
molecular_function	GO:0080044	quercetin 7-O-glucosyltransferase activity	1.99561e-06	2.66081e-05
molecular_function	GO:0043565	sequence-specific DNA binding	3.60137e-06	0.00026218
molecular_function	GO:0009703	nitrate reductase (NADH) activity	0.00105029	0.0265577
molecular_function	GO:0033188	sphingomyelin synthase activity	0.00156464	0.0265577

## Sheet: 5-4
Table S5-4. KEGG enrichment analysis of DCT vs DTS in co-expression modules.
ID	Description	pvalue	qvalue
ko00480	Glutathione metabolism	0.00017058	0.0145442
ko00380	Tryptophan metabolism	0.000918497	0.0261047
ko00941	Flavonoid biosynthesis	0.00131201	0.0257996
ko02010	ABC transporters	0.00153185	0.0257996
ko00910	Nitrogen metabolism	0.0169797	0.218554
ko00902	Monoterpenoid biosynthesis	0.0227091	0.218554
ko00061	Fatty acid biosynthesis	0.0551068	0.454629
ko00280	Valine, leucine and isoleucine degradation	0.0607355	0.454629
ko00943	Isoflavonoid biosynthesis	5.66172e-07	1.84751e-05
ko00230	Purine metabolism	0.000252374	0.00079697
