# Supplementary material for: Integrated Transcriptome–Metabolome Analysis Reveals the Flavonoids Metabolism Mechanism of Maize Radicle in Response to Low Temperature
Source: Plants (Basel). 2025 Sep 26;14(19):2988. doi: 10.3390/plants14192988 (PMC12525699; doi:10.3390/plants14192988)
Supplement: Supplementary file 1 [file plants-14-02988-s001.zip › plants-3861315/Table S6.xlsx]

## Sheet: 6-1
Table S6-1. Statistics of pathway enrichment of DEGs in MEblue.
ID	Description	Pvalue	Count
ko00943	Isoflavonoid biosynthesis	2.24481e-05	7
ko00940	Phenylpropanoid biosynthesis	0.000398783	28
ko00920	Sulfur metabolism	0.00140849	9
ko00402	Benzoxazinoid biosynthesis	0.00280545	6
ko00562	Inositol phosphate metabolism	0.00457186	16
ko04070	Phosphatidylinositol signaling system	0.00759307	15
ko00480	Glutathione metabolism	0.00788953	14
ko04016	MAPK signaling pathway - plant	0.0204192	32
ko00590	Arachidonic acid metabolism	0.0254344	5
ko04075	Plant hormone signal transduction	0.0263374	45

## Sheet: 6-2
Table S6-2. Statistics of pathway enrichment of DEGs in MEturquoise.
ID	Description	Pvalue	Count
ko04626	Plant-pathogen interaction	9.14882e-07	68
ko00940	Phenylpropanoid biosynthesis	5.07302e-06	37
ko02010	ABC transporters	0.000186988	17
ko04075	Plant hormone signal transduction	0.00101543	60
ko00941	Flavonoid biosynthesis	0.00854334	13
ko00480	Glutathione metabolism	0.0153351	15
ko00360	Phenylalanine metabolism	0.0168685	7
ko00062	Fatty acid elongation	0.0168685	7
ko00561	Glycerolipid metabolism	0.0335353	15
ko00061	Fatty acid biosynthesis	0.0413443	7
