# Supplementary material for: Integrated Transcriptome–Metabolome Analysis Reveals the Flavonoids Metabolism Mechanism of Maize Radicle in Response to Low Temperature
Source: Plants (Basel). 2025 Sep 26;14(19):2988. doi: 10.3390/plants14192988 (PMC12525699; doi:10.3390/plants14192988)
Supplement: Supplementary file 1 [file plants-14-02988-s001.zip › plants-3861315/Table S7.xlsx]

## Sheet: 7-1
Table S7-1. KEGG enrichment analysis of differential metabolites(DAMs) under control and low temperature stress in ZD958.
Pathway	Pathway ID	P-value
Isoquinoline alkaloid biosynthesis	ko00950	0.00591003
Tropane, piperidine and pyridine alkaloid biosynthesis	ko00960	0.0398613
Neomycin, kanamycin and gentamicin biosynthesis	ko00524	0.0560988
Biosynthesis of various alkaloids	ko00996	0.0937075
Pantothenate and CoA biosynthesis	ko00770	0.0980892
Thiamine metabolism	ko00730	0.0991536
Monoterpenoid biosynthesis	ko00902	0.118099
Linoleic acid metabolism	ko00591	0.123094
Aminoacyl-tRNA biosynthesis	ko00970	0.127841
Terpenoid backbone biosynthesis	ko00900	0.177598
Sesquiterpenoid and triterpenoid biosynthesis	ko00909	0.177598
Valine, leucine and isoleucine degradation	ko00280	0.184983
Biosynthesis of unsaturated fatty acids	ko01040	0.198577
Isoflavonoid biosynthesis	ko00943	0.223437
Flavone and flavonol biosynthesis	ko00944	0.245066
Plant hormone signal transduction	ko04075	0.254907
Phenylalanine metabolism	ko00360	0.25595
beta-Lactam resistance	ko01501	0.26306
Glucosinolate biosynthesis	ko00966	0.296518
Cyanoamino acid metabolism	ko00460	0.303224

## Sheet: 7-2
Table S7-2. KEGG enrichment analysis of differential metabolites(DAMs) under control and low temperature stress in DMY1.
Pathway	Pathway ID	P-value
Isoquinoline alkaloid biosynthesis	ko00950	0.000684171
Betalain biosynthesis	ko00965	0.00267996
Phosphonate and phosphinate metabolism	ko00440	0.0170925
Glutathione metabolism	ko00480	0.0334957
Tropane, piperidine and pyridine alkaloid biosynthesis	ko00960	0.0576815
Flavonoid biosynthesis	ko00941	0.0737807
Phenylalanine, tyrosine and tryptophan biosynthesis	ko00400	0.0974256
Lysine biosynthesis	ko00300	0.111362
Aflatoxin biosynthesis	ko00254	0.147054
Thiamine metabolism	ko00730	0.157202
Isoflavonoid biosynthesis	ko00943	0.15838
Cyanoamino acid metabolism	ko00460	0.159593
Biotin metabolism	ko00780	0.170249
Stilbenoid, diarylheptanoid and gingerol biosynthesis	ko00945	0.181534
Ubiquinone and other terpenoid-quinone biosynthesis	ko00130	0.191723
Zeatin biosynthesis	ko00908	0.205501
Flavone and flavonol biosynthesis	ko00944	0.216039
Phenylalanine metabolism	ko00360	0.234876
Biosynthesis of various plant secondary metabolites	ko00999	0.253803
Glycerophospholipid metabolism	ko00564	0.269211

## Sheet: 7-3
Table S7-3. KEGG enrichment analysis of differential metabolites(DAMs) under control and low temperature stress in ZD958 and DMY1.
Pathway	Pathway ID	P-value
Tropane, piperidine and pyridine alkaloid biosynthesis	ko00960	0.00201369
Isoquinoline alkaloid biosynthesis	ko00950	0.00301211
Isoflavonoid biosynthesis	ko00943	0.0336584
Aminoacyl-tRNA biosynthesis	ko00970	0.0704403
Aflatoxin biosynthesis	ko00254	0.0721905
Biosynthesis of various alkaloids	ko00996	0.0729205
Thiamine metabolism	ko00730	0.0824708
One carbon pool by folate	ko00670	0.108714
Glycine, serine and threonine metabolism	ko00260	0.124296
Stilbenoid, diarylheptanoid and gingerol biosynthesis	ko00945	0.15199
Taurine and hypotaurine metabolism	ko00430	0.168934
Phenylalanine metabolism	ko00360	0.177126
Amino sugar and nucleotide sugar metabolism	ko00520	0.177732
Plant hormone signal transduction	ko04075	0.18546
Biosynthesis of various plant secondary metabolites	ko00999	0.204856
Cyanoamino acid metabolism	ko00460	0.205426
Zeatin biosynthesis	ko00908	0.235099
Valine, leucine and isoleucine degradation	ko00280	0.271984
Phenylpropanoid biosynthesis	ko00940	0.273106
Glycerophospholipid metabolism	ko00564	0.289286
