# Supplementary material for: Integrated Transcriptome–Metabolome Analysis Reveals the Flavonoids Metabolism Mechanism of Maize Radicle in Response to Low Temperature
Source: Plants (Basel). 2025 Sep 26;14(19):2988. doi: 10.3390/plants14192988 (PMC12525699; doi:10.3390/plants14192988)
Supplement: Supplementary file 1 [file plants-14-02988-s001.zip › plants-3861315/Table S8.xlsx]

## Sheet: 8
Table S8: Quantitative real-time PCR primer design
Gene ID	Primer Sequence	NR annotation
ZmActin	F：GCCATCCATGATCGGTATGG
	R：GTCGCACTTCATGATGGAGTTG
Zm00001d053619	F：GAGGGTCTTGCGATGGTGAA	phenylalanine ammonia-lyase [ Zea mays ]
	R：TGGCTTCCATACGCAGCATT
Zm00001d012510	F：AAGAGCACTGACACTCACCG	trans-cinnamate 4-monooxygenase [ Zea mays ]
	R：GATGGGGAGTTGGCGGTAAA
Zm00001d018660	F：CTGCAGACACACCCTGACAT	4-coumarate--CoA ligase-like 5 [ Zea mays ]
	R：CCTGCGTAAAATCTTGCCCG
Zm00001d051529	F：CGTCTTCGGACAGGGATACG	probable 4-coumarate--CoA ligase 2 [ Zea mays ]
	R：AACGCCACTACCAAACGAGT
Zm00001d043174	F：TGGGTAACCTGTTCGACGTG	putative cytochrome P450 superfamily protein [ Zea mays ]
	R：TGACGGCTTTGTAGACGGAC
Zm00001d052915	F：CTAGAGCCCGAGAAGTTGGC	phenylpropanoylacetyl-CoA synthase [ Zea mays ]
	R：CATGGCTCCCAATCTCCCATT
Zm00001d001960	F：CGATCCGTTGCTATTGCTGC	uncharacterized LOC542712 [ Zea mays ]
	R：GCTTCCTAGTTTTGTGCGGC
Zm00001d030548	F：GGGTGGAACCCCAAGATGAG	leucoanthocyanidin dioxygenase [ Zea mays ]
	R：TCTTCGCCAAGCTCCAATGT
Zm00001d031488	F：TGCAAGAAGAACCCATCGCT	dihydroflavonol-4-reductase [ Zea mays ]
	R：AAGGTCGGAAGAACGGTGAC
